# Supplementary material for: Complete mitochondrial genomes of patients from Thailand with cardiovascular diseases
Source: PLoS One. 2024 Jul 11;19(7):e0307036. doi: 10.1371/journal.pone.0307036 (PMC11239017; doi:10.1371/journal.pone.0307036)
Supplement: S2 Table — (XLSX) [file pone.0307036.s002.xlsx]

## Sheet: S2 Table
S2 Table. Disease-associated SNPs observed in patients diagnosed with HCM, LQTS and BrS in relative to controls.
Disease	SNP	Nature	Gene	Consequence	Amino acid change	dbSNP ID	Number of Cases	Number of Controls	P-Value*	OR	95% CI	Reported disease (Mitomap)	Clinical Significance (ClinVar)	Disease (ClinVar)
HCM	m.146T>C	Homoplasmy	D-loop	Non-coding Variant	None	rs370482130	2	120	0.4085	0.4375	0.1008 to 1.620	Absence of Endometriosis	Not reported	Not reported
HCM	m.150C>T	Homoplasmy	D-loop	Non-coding Variant	None	rs62581312	6	153	0.8043	1.171	0.4853 to 2.965	Carcinoma / HPV infection risk	Not reported	Not reported
HCM	m.195T>C	Homoplasmy	D-loop	Non-coding Variant	None	rs2857291	5	64	0.0723	2.552	1.018 to 6.622	BD-associated / melanomapts	Not reported	Not reported
HCM	m.827A>G	Homoplasmy	MT-RNR1	12S rRNA Variant	None	rs28358569	2	16	0.1189	3.823	0.8293 to 15.50	DEAF	Pathogenic	Mitochondrial non-syndromic sensorineural hearing loss
													Pathogenic	Aminoglycoside-induced deafness
													Drug-Response	Gentamicin response
HCM	m.1192C>T	Homoplasmy	MT-RNR1	12S rRNA Variant	None	rs2068677739	1	0	0.0335	Infinity	3.205 to Infinity	DEAF-associated	Not reported	Not reported
HCM	m.2158T>C	Homoplasmy	MT-RNR2	16S rRNA Variant	None	rs41349444	1	1	0.0659	29.96	1.519 to 568.9	Reduced risk PD	Not reported	Not reported
HCM	m.4392C>T	Homoplasmy	MT-TQ	tRNA-Gln Variant	None	Not Reported	1	0	0.0335	Infinity	3.205 to Infinity	Poss. hypertension factor	Not reported	Not reported
HCM	m.4454T>C	Homoplasmy	MT-TM	tRNA-Met Variant	None	rs11510098	1	2	0.0659	29.96	1.519 to 568.9	Possible contributor to mito dysfunction / hypertension	Benign	Juvenile myopathy, encephalopathy, lactic acidosis AND stroke
HCM	m.6962G>A	Homoplasmy	MT-CO1	Synonymous Variant	p.Leu353=	rs1970771	2	162	0.1383	0.3025	0.06987 to 1.112	Possible helper variant for 15927A	Not reported	Not reported
HCM	m.7445A>T	Homoplasmy	MT-CO1	Stop Lost Variant	p.Ter514Ser	rs199474818	1	1	0.0659	29.96	1.519 to 568.9	SNHL	Pathogenic	Mitochondrial non-syndromic sensorineural hearing loss
HCM	m.11365T>C	Homoplasmy	MT-ND4	Synonymous Variant	p.Ala202=	rs28609979	1	0	0.0335	Infinity	3.205 to Infinity	found in 1 HCM patient	Not reported	Not reported
HCM	m.11914G>A	Homoplasmy	MT-ND4	Synonymous Variant	p.Thr385=	rs2853496	3	61	0.4668	1.473	0.4545 to 4.890	Possible susceptibility to bullous pemphigoid	Not reported	Not reported
HCM	m.12372G>A	Homoplasmy	MT-ND5	Synonymous Variant	p.Leu12=	rs2853499	2	41	0.6502	1.441	0.3260 to 5.669	Altered brain pH / sCJD patients	Likely-Pathogenic	Mitochondrial disease
													Benign	Not specified
HCM	m.12705C>T	Homoplasmy	MT-ND5	Synonymous Variant	p.Ile123=	rs193302956	14	308	0.226	1.674	0.7959 to 3.665	Possible protective factor for normal tension glaucoma	Not reported	Not reported
HCM	m.14783T>C	Homoplasmy	MT-CYB	Synonymous Variant	p.Leu13=	rs193302982	12	280	0.5441	1.308	0.5973 to 2.749	Possible role in high altitude sickness	Likely-Pathogenic	Familial cancer of breast
HCM	m.15043G>A	Homoplasmy	MT-CYB	Synonymous Variant	p.Gly99=	rs193302985	11	283	0.6829	1.21	0.5248 to 2.733	MDD-associated	Likely-Pathogenic	Familial cancer of breast
HCM	m.15301G>A	Homoplasmy	MT-CYB	Synonymous Variant	p.Leu185=	rs193302991	12	288	0.4212	1.375	0.6271 to 2.887	Possible factor in high altitude sickness / LHON	Likely-Pathogenic	Familial cancer of breast
HCM	m.16093T>C	Homoplasmy	D-loop	Non-coding Variant	None	rs2853511	2	56	>0.9999	1.033	0.2354 to 3.960	Cyclic Vomiting Syndrome	Not reported	Not reported
HCM	m.16129G>A	Homoplasmy	D-loop	Non-coding Variant	None	rs41534744	9	304	0.6852	0.7767	0.3324 to 1.762	Cyclic Vomiting Syndrome with Migraine	Not reported	Not reported
HCM	m.16162A>G	Homoplasmy	D-loop	Non-coding Variant	None	rs41466049	1	103	0.2368	0.2513	0.02408 to 1.518	Possible susceptibility to bullous pemphigoid	Not reported	Not reported
HCM	m.16217T>C	Homoplasmy	D-loop	Non-coding Variant	None	rs35134837	1	51	>0.9999	0.5482	0.05207 to 3.044	Endometriosis	Not reported	Not reported
HCM	m.16270C>T	Homoplasmy	D-loop	Non-coding Variant	None	rs2857290	1	1	0.0659	29.96	1.519 to 568.9	Melanoma patients	Not reported	Not reported
HCM	m.16298T>C	Homoplasmy	D-loop	Non-coding Variant	Nonr	rs148377232	1	25	0.5938	1.16	0.1082 to 6.909	Protective factor for stroke risk (hg V)	Not reported	Not reported
HCM	m.16390G>A	Homoplasmy	D-loop	Non-coding Variant	None	rs41378955	1	57	0.7137	0.4863	0.04628 to 2.682	POAG - potential for association	Not reported	Not reported
LQTS	m.150C>T	Homoplasmy	D-loop	Non-coding Variant	None	rs62581312	2	153	0.6364	1.561	0.3077 to 7.305	Carcinoma / HPV infection risk	Not reported	Not reported
LQTS	m.195T>C	Homoplasmy	D-loop	Non-coding Variant	None	rs2857291	2	64	0.1182	4.288	0.8363 to 20.44	BD-associated / melanomapts	Not reported	Not reported
LQTS	m.3552T>A	Homoplasmy	MT-ND1	Synonymous Variant	p.Ala82=	rs28358587	1	18	0.1636	6.778	0.5614 to 46.12	Matrilineal hypertension / markerResistance to high altitude pulmonary edema (HAPE) / hg C	Benign	Not provided
LQTS	m.5821G>A	Homoplasmy	MT-TC	tRNA-Cys Variant	None	rs56133209	1	18	0.1636	6.778	0.5614 to 46.12	DEAF helper mut.	Benign	Juvenile myopathy, encephalopathy, lactic acidosis AND stroke
LQTS	m.6962G>A	Homoplasmy	MT-CO1	Synonymous Variant	p.Leu353=	rs1970771	2	162	0.6487	1.452	0.2863 to 6.791	Possible helper variant for 15927A	Not reported	Not reported
LQTS	m.11914G>A	Homoplasmy	MT-ND4	Synonymous Variant	p.Thr385=	rs2853496	1	61	0.4515	1.883	0.1615 to 11.73	Possible susceptibility to bullous pemphigoid	Not reported	Not reported
LQTS	m.12372G>A	Homoplasmy	MT-ND5	Synonymous Variant	p.Leu12=	rs2853499	2	41	0.0552	6.917	1.336 to 33.58	Altered brain pH / sCJD patients	Likely-Pathogenic	Mitochondrial disease
													Benign	Not specified
LQTS	m.12705C>T	Homoplasmy	MT-ND5	Synonymous Variant	p.Ile123=	rs193302956	5	308	0.1322	3.588	0.7696 to 18.11	Possible protective factor for normal tension glaucoma	Not reported	Not reported
LQTS	m.14783T>C	Homoplasmy	MT-CYB	Synonymous Variant	p.Leu13=	rs193302982	4	280	0.4449	2.035	0.5425 to 8.114	Possible role in high altitude sickness	Likely-Pathogenic	Familial cancer of breast
LQTS	m.15043G>A	Homoplasmy	MT-CYB	Synonymous Variant	p.Gly99=	rs193302985	4	283	0.436	2.2	0.5864 to 8.776	MDD-associated	Likely-Pathogenic	Familial cancer of breast
LQTS	m.15301G>A	Homoplasmy	MT-CYB	Synonymous Variant	p.Leu185=	rs193302991	4	288	0.4387	2.139	0.5701 to 8.531	Possible factor in high altitude sickness, LHON	Likely-Pathogenic	Familial cancer of breast
LQTS	m.16129G>A	Homoplasmy	D-loop	Non-coding Variant	None	rs41534744	5	304	0.1283	3.668	0.7867 to 18.52	Cyclic Vomiting Syndrome with Migraine	Not reported	Not reported
LQTS	m.16162A>G	Homoplasmy	D-loop	Non-coding Variant	None	rs41466049	1	103	>0.9999	1.047	0.09034 to 6.436	Possible susceptibility to bullous pemphigoid	Not reported	Not reported
LQTS	m.16298T>C	Homoplasmy	D-loop	Non-coding Variant	None	rs148377232	1	25	0.2178	4.833	0.4059 to 31.71	Protective factor for stroke risk (hg V)	Not reported	Not reported
BrS	m.146T>C	Homoplasmy	D-loop	Non-coding Variant	None	rs370482130	3	120	0.0666	0.3424	0.1098 to 1.060	Absence of Endometriosis	Not reported	Not reported
BrS	m.150C>T	Homoplasmy	D-loop	Non-coding Variant	None	rs62581312	11	153	0.7164	1.13	0.5661 to 2.276	Carcinoma / HPV infection risk	Not reported	Not reported
BrS	m.195T>C	Homoplasmy	D-loop	Non-coding Variant	None	rs2857291	4	64	>0.9999	0.9528	0.3564 to 2.603	BD-associated / melanomapts	Not reported	Not reported
BrS	m.1119T>C	Homoplasmy	MT-RNR1	12S rRNA Variant	None	rs397515724	2	12	0.2099	2.617	0.5682 to 10.85	Possible role in high altitude sickness	Benign	not specified
BrS	m.827A>G	Homoplasmy	MT-RNR1	12S rRNA Variant	None	rs28358569	1	16	>0.9999	0.9583	0.1681 to 4.533	DEAF	Pathogenic	Mitochondrial non-syndromic sensorineural hearing loss
													Pathogenic	Aminoglycoside-induced deafness
													Drug-Response	Gentamicin response
BrS	m.2835C>T	Homoplasmy	MT-RNR2	16S rRNA Variant	None	rs386828897	1	1	0.119	15.6	0.8054 to 296.6	Rett Syndrome	Not reported	Not reported
BrS	m.3010G>A	Heteroplasmy	MT-RNR2	16S rRNA Variant	None	rs3928306	1	19	>0.9999	0.8015	0.07522 to 4.685	Syndrome with Migraine	Not provided	Not provided
BrS	m.3552T>A	Homoplasmy	MT-ND1	Synonymous Variant	p.Ala82=	rs28358587	1	18	>0.9999	0.8472	0.07931 to 5.010	Matrilineal hypertension / Resistance to high altitude pulmonary edema (HAPE) / hg C marker	Benign	Not provided
BrS	m.4454T>C	Homoplasmy	MT-TM	tRNA-Met Variant	None	rs11510098	1	2	0.1731	7.792	0.5273 to 67.53	Possible contributor to mito dysfunction / hypertension	Benign	Juvenile myopathy, encephalopathy, lactic acidosis AND stroke
BrS	m.4883C>T	Homoplasmy	MT-ND2	Synonymous Variant	p.Pro138=	rs200763872	2	22	0.6539	1.408	0.3184 to 5.565	Glaucoma	Not reported	Not reported
BrS	m.5618T>C	Heteroplasmy	MT-TA	tRNA-Ala Variant	None	rs1603220060	1	NA	NA	NA	NA	Reported Hearing loss patient	Benign	Juvenile myopathy, encephalopathy, lactic acidosis AND stroke
BrS	m.5631G>A	Heteroplasmy	MT-TA	tRNA-Ala Variant	None	rs786200950	1	NA	NA	NA	NA	Myopathy	Pathogenic	Inborn mitochondrial myopathy
													Pathogenic	Mitochondrial disease
BrS	m.5655T>C	Homoplasmy	MT-TA	tRNA-Ala Variant	None	rs1556423019	1	3	0.224	5.188	0.3918 to 35.18	DEAF enhancer / Hypertension risk	Benign	Juvenile myopathy, encephalopathy, lactic acidosis AND stroke
BrS	m.5814T>C	Homoplasmy	MT-TC	tRNA-Cys Variant	None	rs200077222	1	1	0.119	15.6	0.8054 to 296.6	Encephalopathy / gout	Benign	Juvenile myopathy, encephalopathy, lactic acidosis AND stroke
													Uncertain-Significance	Not-provided
BrS	m.5821G>A	Homoplasmy	MT-TC	tRNA-Cys Variant	None	rs56133209	1	18	>0.9999	0.8472	0.07931 to 5.010	DEAF helper mut.	Benign	Juvenile myopathy, encephalopathy, lactic acidosis AND stroke
BrS	m.6962G>A	Homoplasmy	MT-CO1	Synonymous Variant	p.Leu353=	rs1970771	9	162	0.72	0.8167	0.3914 to 1.672	Possible helper variant for 15927A	Not reported	Not reported
BrS	m.10454T>C	Homoplasmy	MT-TR	tRNA-Arg Variant	None	rs878874133	1	2	0.1731	7.792	0.5273 to 67.53	DEAF helper mut.	Benign	Juvenile myopathy, encephalopathy, lactic acidosis AND stroke
BrS	m.11914G>A	Homoplasmy	MT-ND4	Synonymous Variant	p.Thr385=	rs2853496	1	61	0.167	0.2353	0.02280 to 1.346	Possible susceptibility to bullous pemphigoid	Not reported	Not reported
BrS	m.12236G>A	Homoplasmy	MT-TS2	tRNA-Ser Variant	None	rs28359170	1	13	0.5908	1.181	0.1086 to 7.655	DEAF	Benign	Juvenile myopathy, encephalopathy, lactic acidosis AND stroke
													Benign	Not provided
													Uncertain-Significance	Not specified
BrS	m.12372G>A	Homoplasmy	MT-ND5	Synonymous Variant	p.Leu12=	rs2853499	2	41	>0.9999	0.7359	0.1703 to 2.917	Altered brain pH / sCJD patients	Likely-Pathogenic	Mitochondrial disease
													Benign	Not specified
BrS	m.12477T>C	Homoplasmy	MT-ND5	Synonymous Variant	p.Ser47=	rs28608480	1	1	0.119	15.6	0.8054 to 296.6	possible HCM susceptibility	Not reported	Not reported
BrS	m.12705C>T	Homoplasmy	MT-ND5	Synonymous Variant	p.Ile123=	rs193302956	18	308	0.6531	0.8333	0.4459 to 1.487	Possible protective factor for normal tension glaucoma	Not reported	Not reported
BrS	m.13590G>A	Homoplasmy	MT-ND5	Synonymous Variant	p.Leu418=	rs28359177	1	10	0.0613	Infinity	1.701 to Infinity	Possible protective factor for high altitude sickness	Not reported	Not reported
BrS	m.14668C>T	Homoplasmy	MT-ND6	Synonymous Variant	p.Met2=	rs28357678	1	17	>0.9999	0.8983	0.08385 to 5.383	Depressive Disorder associated	Uncertain-Significance	Mitochondrial inheritance
BrS	m.14687A>G	Homoplasmy	MT-TE	tRNA-Glu Variant	None	rs200189658	1	11	0.5346	1.4	0.1271 to 8.123	Mito myopathy w respiratory failure; intellectual disability	Benign	Juvenile myopathy, encephalopathy, lactic acidosis AND stroke
BrS	m.14783T>C	Homoplasmy	MT-CYB	Synonymous Variant	p.Leu13=	rs193302982	16	280	0.3684	0.7399	0.4007 to 1.340	Possible role in high altitude sickness	Likely-Pathogenic	Familial cancer of breast
BrS	m.15043G>A	Homoplasmy	MT-CYB	Synonymous Variant	p.Gly99=	rs193302985	17	283	0.7615	0.8767	0.4882 to 1.577	MDD-associated	Likely-Pathogenic	Familial cancer of breast
BrS	m.15301G>A	Homoplasmy	MT-CYB	Synonymous Variant	p.Leu185=	rs193302991	17	288	0.6515	0.8522	0.4747 to 1.532	Possible factor in high altitude sickness, LHON	Likely-Pathogenic	Familial cancer of breast
BrS	m.15784T>C	Homoplasmy	MT-CYB	Synonymous Variant	p.Pro346=	rs527236194	1	8	0.4359	1.932	0.1707 to 13.01	POAG - potential for association	Likely-Pathogenic	Familial cancer of breast
BrS	m.16093T>C	Homoplasmy	D-loop	Non-coding Variant	None	rs2853511	2	56	0.5699	0.5274	0.1230 to 2.030	Cyclic Vomiting Syndrome	Not reported	Not reported
BrS	m.16129G>A	Homoplasmy or Heteroplasmy	D-loop	Non-coding Variant	None	rs41534744	18	304	0.654	0.8519	0.4558 to 1.520	Cyclic Vomiting Syndrome with Migraine	Not reported	Not reported
BrS	m.16162A>G	Homoplasmy	D-loop	Non-coding Variant	None	rs41466049	6	103	>0.9999	0.8765	0.3899 to 2.036	Possible susceptibility to bullous pemphigoid	Not reported	Not reported
BrS	m.16217T>C	Homoplasmy	D-loop	Non-coding Variant	None	rs35134837	8	51	0.0221	2.674	1.248 to 5.839	Endometriosis	Not reported	Not reported
BrS	m.16298T>C	Homoplasmy	D-loop	Non-coding Variant	None	rs148377232	3	25	0.2431	1.891	0.5819 to 6.310	Protective factor for stroke risk (hg V)	Not reported	Not reported
BrS	m.16390G>A	Homoplasmy	D-loop	Non-coding Variant	None	rs41378955	4	57	0.7832	1.081	0.4031 to 2.981	POAG - potential for association	Not reported	Not reported
Each disease-associated SNP was analyzed by comparing SNPs frequencies between case and control group using Fisher’s exact test.
The variants not reported previously in dbSNP are highlighted in boldface.
*Adjusted P-value after applying Bonferroni correction: HCM = 0.05/24 = 0.0021, LQTS = 0.05/14 = 0.0036, BrS 0.05/35 = 0.0014.
AD, Alzheimer's disease; BD, bipolar disorder; DEAF, maternally inherited DEAFness or aminoglycoside-induced DEAFnes; LHON, Leber's hereditary optic neuropathy; LS, lichen Sclerosus; MDD, major depressive disorder; PD, Parkinson's disease; POAG, primary open-angle glaucoma; sCJD, sporadic Creutzfeldt–Jakob disease; T2DM, Type 2 diabetes mellitus.
NA, not available; OR, odds ratio; CI, confidence interval.
D-loop is 1124 bp non-coding region (between position 16024 and 576) of mitochondrial DNA.
HCM, hypertrophic cardiomyopathy; LQTS, long Q-T syndrome; BrS, Brugada syndrome.
