# Supplementary material for: Complete mitochondrial genomes of patients from Thailand with cardiovascular diseases
Source: PLoS One. 2024 Jul 11;19(7):e0307036. doi: 10.1371/journal.pone.0307036 (PMC11239017; doi:10.1371/journal.pone.0307036)
Supplement: S3 Table — (XLSX) [file pone.0307036.s003.xlsx]

## Sheet: S3 Table
S3 Table. Missense mutations detected in mitochondrial genomes of patients diagnosed with HCM, LQTS and BrS and impacts on protein function predicted by Prohen-2 and Provean.
Disease	SNP	Nature	Gene	Amino acid change	dbSNP ID	Number of Cases	Number of Controls	Predicted impacts on protein structure		Reported disease (Mitomap)	Clinical Significance (ClinVar)	Disease (ClinVar)
								Polyphen-2	Provean
HCM	m.3335T>C	Homoplasmy	MT-ND1	p.Ile10Thr	rs879173824	1	0	Benign	Deleterious	LHON	Benign	Leigh syndrome
HCM	m.3434A>G	Homoplasmy	MT-ND1	p.Tyr43Cys	rs202123618	1	21	Benign	Deleterious	No	Benign	Leigh syndrome
HCM	m.3511A>G	Homoplasmy	MT-ND1	p.Thr69Ala	rs386828909	1	0	Benign	Neutral	No	Benign	Leigh syndrome
HCM	m.3640G>A	Homoplasmy	MT-ND1	p.Ala112Thr	rs1603219059	1	1	Benign	Neutral	No	Likely-Benign	Leigh syndrome
HCM	m.3866T>C	Homoplasmy	MT-ND1	p.Ile187Thr	rs200479541	1	2	Benign	Deleterious	Possibly synergisticLHON + limb claudication	Benign	Leigh syndrome
HCM	m.4048G>A	Homoplasmy	MT-ND1	p.Asp248Asn	rs201629275	4	64	Benign	Neutral	No	Benign	Leigh syndrome
HCM	m.4135T>C	Heteroplasmy	MT-ND1	p.Tyr277His	rs876661355	1	NA	Possibly Damaging	Deleterious	No	Benign	Leigh syndrome
											Uncertain-Significance	Not specified
HCM	m.4491G>A	Homoplasmy	MT-ND2	p.Val8Ile	rs201172504	1	26	Benign	Neutral	High altitude pulmonary edema susceptibility	Benign	Leigh syndrome
HCM	m.4639T>C	Homoplasmy	MT-ND2	p.Ile57Thr	rs41510547	1	4	Benign	Neutral	No	Benign	Leigh syndrome
HCM	m.5263C>T	Homoplasmy	MT-ND2	p.Ala265Val	rs41320049	1	8	Benign	Neutral	No	Benign	Leigh syndrome
HCM	m.5460G>A	Homoplasmy	MT-ND2	p.Ala331Thr	rs3021088	4	87	Benign	Neutral	Conflicting reports AD / PD / LHON	Benign	Leigh syndrome
HCM	m.5913G>A	Homoplasmy	MT-CO1	p.Asp4Asn	rs201617272	1	4	Benign	Neutral	Prostate Cancer / Hypertension	Benign	Leigh syndrome
											Benign	Not specified
HCM	m.6228C>T	Homoplasmy	MT-CO1	p.Leu109Phe	rs1603220332	2	14	Benign	Neutral	No	Benign	Leigh syndrome
HCM	m.7604G>A	Homoplasmy	MT-CO2	p.Val7Met	rs1603221034	1	1	Benign	Neutral	No	Benign	Leigh syndrome
HCM	m.7853G>A	Homoplasmy	MT-CO2	p.Val90Ile	rs386420037	4	76	Benign	Neutral	No	Benign	Leigh syndrome
HCM	m.7861T>A	Heteroplasmy	MT-CO2	p.Asp92Glu	Not reported	1	NA	Benign	Neutral	No	Not reported	Not reported
HCM	m.8531A>G	Homoplasmy	MT-ATP8	p.Thr56Ala	rs1556423481	1	2	Possibly Damaging	Deleterious	No	Likely-Benign	Leigh syndrome
			MT-ATP6	p.Asn2Ser
HCM	m.8545G>A	Homoplasmy	MT-ATP6	p.Ala7Thr	rs1603221578	1	11	Benign	Neutral	No	Benign	Leigh syndrome
HCM	m.8584G>A	Homoplasmy	MT-ATP6	p.Ala20Thr	rs3135028	3	159	Benign	Neutral	No	Benign	Leigh syndrome
HCM	m.8603T>C	Homoplasmy	MT-ATP6	p.Phe26Ser	rs1603221627	1	1	Possibly Damaging	Deleterious	No	Benign	Leigh syndrome
HCM	m.8677A>C	Heteroplasmy	MT-ATP6	p.Lys51Gln	Not reported	1	NA	Benign	Neutral	No	Not reported	Not reported
HCM	m.8860A>G	Homoplasmy	MT-ATP6	p.Thr112Ala	rs2001031	25	750	Benign	Deleterious	No	Benign	Leigh syndrome
HCM	m.8701A>G	Homoplasmy	MT-ATP6	p.Thr59Ala	rs2000975	12	284	Benign	Neutral	No	Benign	Leigh syndrome
HCM	m.8986A>G	Homoplasmy	MT-ATP6	p.Met154Val	rs1603221956	1	1	Benign	Neutral	No	Likely-Benign	Leigh syndrome
HCM	m.9053G>A	Homoplasmy	MT-ATP6	p.Ser176Asn	rs199646902	2	154	Benign	Neutral	No	Benign	Leigh syndrome
HCM	m.9127A>G	Homoplasmy	MT-ATP6	p.Ile201Val	rs199732761	1	17	Benign	Neutral	No	Benign	Leigh syndrome
HCM	m.9316T>C	Homoplasmy	MT-CO3	p.Phe37Ser	rs1603222240	1	1	Possibly Damaging	Neutral	No	Benign	Leigh syndrome
HCM	m.9345C>A	Homoplasmy	MT-CO3	p.Leu47Met	Not reported	1	0	Benign	Neutral	No	Not reported	Not reported
HCM	m.10084T>C	Homoplasmy	MT-ND3	p.Ile9Thr	rs41487950	1	3	Benign	Neutral	No	Benign	Leigh syndrome
											Likely-Benign	Not provided
HCM	m.10320G>A	Homoplasmy	MT-ND3	p.Val88Ile	rs28358276	1	4	Benign	Neutral	No	Benign	Leigh syndrome
HCM	m.10398A>G	Homoplasmy	MT-ND3	p.Thr114Ala	rs2853826	14	422	Benign	Neutral	PD protective factor /longevity / metabolic syndrome / breast cancer risk / LS risk / altered cell pH / Leigh Syndrome risk / ADHD / cognitive decline / SCA2 age of onset / Fuchs endothelial corneal dystrophy / lineage L & M marker	Benign	Leigh syndrome
											Protective	Parkinson disease, resistance to
HCM	m.10609T>C	Homoplasmy	MT-ND4L	p.Met47Thr	rs200487531	3	184	Benign	Neutral	Type 2 diabetes patients with underlying 3243G / LHON patient with 10663C	Benign	Leigh syndrome
HCM	m.10653G>A	Homoplasmy	MT-ND4L	p.Ala62Thr	rs386829108	1	2	Benign	Neutral	No	Benign	Leigh syndrome
HCM	m.11087T>C	Homoplasmy	MT-ND4	p.Phe110Leu	rs28433448	2	0	Possibly Damaging	Deleterious	No	Benign	Leigh syndrome
HCM	m.11708A>G	Heteroplasmy	MT-ND4	p.Ile317Val	rs386829138	1	NA	Benign	Neutral	No	Likely-Benign	Leigh syndrome
HCM	m.12026A>G	Homoplasmy	MT-ND4	p.Ile423Val	rs202136725	1	3	Benign	Neutral	DM	Benign	Leigh syndrome
HCM	m.12030A>G	Homoplasmy	MT-ND4	p.Asn424Ser	rs1556424041	1	22	Benign	Neutral	No	Benign	Leigh syndrome
HCM	m.12358A>G	Homoplasmy	MT-ND5	p.Thr8Ala	rs201027657	1	29	unknown (NA)	Neutral	No	Benign	Leigh syndrome
HCM	m.12406G>A	Homoplasmy	MT-ND5	p.Val24Ile	rs28617389	2	169	Benign	Neutral	No	Benign	Leigh syndrome
HCM	m.12662A>G	Homoplasmy	MT-ND5	p.Asn109Ser	rs879105366	1	0	Benign	Neutral	Recurrent pregnancy loss	Benign	Leigh syndrome
HCM	m.12811T>C	Homoplasmy	MT-ND5	p.Tyr159His	rs199974018	4	63	Benign	Neutral	Possible LHON factor	Pathogenic	Leber optic atrophy
											Benign	Leigh syndrome
											Uncertain-Significance	Not provided
HCM	m.13145G>A	Homoplasmy	MT-ND5	p.Ser270Asn	rs386829175	2	73	Benign	Neutral	No	Benign	Leigh syndrome
HCM	m.13759G>A	Homoplasmy	MT-ND5	p.Ala475Thr	rs386420024	2	153	Benign	Neutral	Possible LHON factor	Benign	Leigh syndrome
HCM	m.13928G>C	Homoplasmy	MT-ND5	p.Ser531Thr	rs28359184	8	237	Possibly Damaging	Neutral	No	Benign	Leigh syndrome
HCM	m.13934C>T	Homoplasmy	MT-ND5	p.Thr533Met	rs193302971	2	1	Benign	Neutral	No	Benign	Leigh syndrome
HCM	m.14110T>C	Homoplasmy	MT-ND5	p.Phe592Leu	rs371451099	29	7	Possibly Damaging	Neutral	No	Benign	Leigh syndrome
HCM	m.14180T>C	Homoplasmy	MT-ND6	p.Tyr165Cys	rs200933339	1	2	Possibly Damaging	Deleterious	No	Benign	Leigh syndrome
HCM	m.14552A>G	Homoplasmy	MT-ND6	p.Val41Ala	rs1556424459	1	2	Benign	Neutral	No	Benign	Leigh syndrome
HCM	m.14766C>T	Homoplasmy	MT-CYB	p.Thr7Ile	rs193302980	25	750	Benign	Neutral	No	Likely-Pathogenic	Familial cancer of breast
											Benign	Leigh syndrome
HCM	m.14790A>G	Homoplasmy	MT-CYB	p.Asn15Ser	rs1603224887	1	0	Benign	Deleterious	No	Benign	Leigh syndrome
HCM	m.14883C>T	Homoplasmy	MT-CYB	p.Thr46Ile	rs1603224950	1	9	Benign	Neutral	No	Benign	Leigh syndrome
HCM	m.15077G>A	Heteroplasmy	MT-CYB	p.Glu111Lys	rs201943501	1	NA	Possibly Damaging	Deleterious	DEAF / LHON	Benign	Leigh syndrome
HCM	m.15297T>C	Homoplasmy	MT-CYB	p.Ile184Thr	rs1603225206	1	1	Possibly Damaging	Deleterious	No	Not reported	Not reported
HCM	m.15236A>G	Homoplasmy	MT-CYB	p.Ile164Val	rs386829239	1	13	Possibly Damaging	Neutral	ReportedPossible LHON helper (one 11778 patient)	Benign	Leigh syndrome
HCM	m.15314G>A	Homoplasmy	MT-CYB	p.Ala190Thr	rs527236176	1	16	Benign	Neutral	No	Likely-Pathogenic	Neoplasm of ovary
											Benign	Leigh syndrome
HCM	m.15326A>G	Homoplasmy	MT-CYB	p.Thr194Ala	rs2853508	25	747	Benign	Neutral	No	Likely-Pathogenic	Familial cancer of breast
											Benign	Leigh syndrome
											Benign	Mitochondrial disease
HCM	m.15479T>C	Homoplasmy	MT-CYB	p.Phe245Leu	rs202008188	2	1	Benign	Deleterious	No	Benign	Leigh syndrome
HCM	m.15734G>A	Homoplasmy	MT-CYB	p.Ala330Thr	rs386829259	1	0	Benign	Neutral	No	Benign	Leigh syndrome
HCM	m.15777G>A	Homoplasmy	MT-CYB	p.Ser344Asn	rs879182710	1	0	Benign	Neutral	No	Benign	Leigh syndrome
											Likely-Benign	Not provided
HCM	m.15831T>C	Heteroplasmy	MT-CYB	p.Ile362Thr	rs1603225529	1	NA	Possibly Damaging	Neutral	No	Uncertain-Significance	Leigh syndrome
HCM	m.15849C>T	Homoplasmy	MT-CYB	p.Thr368Ile	rs202225494	1	1	Benign	Neutral	No	Benign	Leigh syndrome
HCM	m.15885C>T	Homoplasmy	MT-CYB	p.Asn380Val	rs1603225562	1	22	Possibly Damaging	Neutral	No	Benign	Leigh syndrome
LQTS	m.3511A>G	Homoplasmy	MT-ND1	p.Thr69Ala	rs386828909	1	3	Benign	Neutral	No	Benign	Leigh syndrome
LQTS	m.4048G>A	Homoplasmy	MT-ND1	p.Asp248Asn	rs201629275	1	64	Benign	Neutral	No	Benign	Leigh syndrome
LQTS	m.5460G>A	Homoplasmy	MT-ND2	p.Ala331Thr	rs3021088	1	87	Benign	Neutral	AD / PD / LHON	Benign	Leigh syndrome
LQTS	m.7691T>C	Heteroplasmy	MT-CO2	p.Phe36Leu	rs1603221084	1	NA	Benign	Neutral	No	Benign	Leigh syndrome
LQTS	m.7853G>A	Homoplasmy	MT-CO2	p.Val90Ile	rs386420037	1	76	Benign	Neutral	No	Benign	Leigh syndrome
LQTS	m.8584G>A	Homoplasmy	MT-ATP6	p.Ala20Thr	rs3135028	1	159	Benign	Neutral	No	Benign	Leigh syndrome
LQTS	m.8701A>G	Homoplasmy	MT-ATP6	p.Thr59Ala	rs2000975	5	284	Benign	Neutral	No	Benign	Leigh syndrome
LQTS	m.8860A>G	Homoplasmy	MT-ATP6	p.Thr112Ala	rs2001031	7	750	Benign	Deleterious	No	Benign	Leigh syndrome
LQTS	m.9053G>A	Homoplasmy	MT-ATP6	p.Ser176Asn	rs199646902	2	154	Benign	Neutral	No	Benign	Leigh syndrome
LQTS	m.10321T>C	Homoplasmy	MT-ND3	p.Val88Ala	rs193302928	1	5	Benign	Neutral	No	Benign	Leigh syndrome
											Likely-Benign	Not provided
LQTS	m.10398A>G	Homoplasmy	MT-ND3	p.Thr114Ala	rs2853826	4	422	Benign	Neutral	PD protective factor /longevity / metabolic syndrome / breast cancer risk / LS risk	Protective	Parkinson disease, resistance to
											Benign	Leigh syndrome
LQTS	m.10609T>C	Homoplasmy	MT-ND4L	p.Met47Thr	rs200487531	2	184	Benign	Neutral	Type 2 diabetes patients with underlying 3243G / LHON patient with 10663C	Benign	Leigh syndrome
LQTS	m.12030A>G	Homoplasmy	MT-ND4	p.Asn424Ser	rs1556424041	2	22	Benign	Neutral	No	Benign	Leigh syndrome
LQTS	m.12811T>C	Homoplasmy	MT-ND5	p.Tyr159His	rs199974018	1	63	Benign	Neutral	Possible LHON factor	Pathogenic	Leber optic atrophy
											Benign	Leigh syndrome
											Uncertain-Significance	Not provided
LQTS	m.12406G>A	Homoplasmy	MT-ND5	p.Val24Ile	rs28617389	2	169	Benign	Neutral	No	Benign	Leigh syndrome
LQTS	m.13759G>A	Homoplasmy	MT-ND5	p.Ala475Thr	rs386420024	2	153	Benign	Neutral	Possible LHON factor	Benign	Leigh syndrome
LQTS	m.13928G>C	Homoplasmy	MT-ND5	p.Ser531Thr	rs28359184	2	237	Possibly Damaging	Neutral	No	Benign	Leigh syndrome
LQTS	m.14274A>C	Heteroplasmy	MT-ND6	p.Leu134Val	Not Reported	1	NA	Possibly Damaging	Neutral	No	Not Reported	Not Reported
LQTS	m.14318T>C	Homoplasmy	MT-ND6	p.Asn119Ser	rs28357675	1	18	Benign	Neutral	No	Benign	Leigh syndrome
LQTS	m.14766C>T	Homoplasmy	MT-CYB	p.Thr7Ile	rs193302980	7	750	Benign	Neutral	No	Likely-Pathogenic	Familial cancer of breast
											Benign	Leigh syndrome
LQTS	m.14801A>G	Homoplasmy	MT-CYB	p.Ile19Val	Not Reported	1	0	Possibly Damaging	Neutral	No	Not Reported	Not Reported
LQTS	m.15326A>G	Homoplasmy	MT-CYB	p.Thr194Ala	rs2853508	7	747	Benign	Neutral	No	Likely-Pathogenic	Familial cancer of breast
											Benign	Leigh syndrome
											Benign	Mitochondrial disease
BrS	m.3338T>C	Homoplasmy	MT-ND1	p.Val11Ala	rs201969351	1	1	Benign	Deleterious	No	Benign	Leigh syndrome
BrS	m.3497C>T	Homoplasmy	MT-ND1	p.Ala64Val	rs200319905	1	1	Benign	Neutral	LHON	Benign	Leigh syndrome
BrS	m.3434A>G	Homoplasmy	MT-ND1	p.Tyr43Cys	rs202123618	1	21	Benign	Deleterious	No	Benign	Leigh syndrome
BrS	m.3571C>T	Homoplasmy	MT-ND1	p.Leu89Phe	rs200453691	1	1	Possibly Damaging	Deleterious	Possible LHON helper mut.	Benign	Leigh syndrome
BrS	m.3803T>C	Homoplasmy	MT-ND1	p.Ile166Thr	rs1556422781	1	0	Possibly Damaging	Neutral	No	Not Reported	Not Reported
BrS	m.4048G>A	Homoplasmy	MT-ND1	p.Asp248Asn	rs201629275	5	64	Benign	Neutral	No	Benign	Leigh syndrome
BrS	m.4491G>A	Homoplasmy	MT-ND2	p.Val8Ile	rs201172504	1	25	Benign	Neutral	No	Benign	Leigh syndrome
BrS	m.4554A>G	Homoplasmy	MT-ND2	p.Thr29Ala	rs1603219508	1	1	Benign	Neutral	No	Uncertain-Significance	Leigh syndrome
BrS	m.4639T>C	Homoplasmy	MT-ND2	p.Ile57Thr	rs41510547	1	4	Benign	Neutral	No	Benign	Leigh syndrome
BrS	m.4659G>A	Homoplasmy	MT-ND2	p.Ala64Thr	rs1556422882	1	0	Benign	Deleterious	possible PD risk factor /LHON	Benign	Leigh syndrome
BrS	m.4824A>G	Homoplasmy	MT-ND2	p.Thr119Ala	rs1556422903	1	4	Possibly Damaging	Deleterious	No	Benign	Leigh syndrome
BrS	m.5178C>A	Homoplasmy	MT-ND2	p.Leu237Met	rs28357984	2	22	Possibly Damaging	Neutral	Longevity / diabetes /metabolism / correlation with myocardial infarction /atherosclerosis	Benign	Leigh syndrome
BrS	m.5301A>G	Homoplasmy	MT-ND2	p.Ile278Val	rs199794187	1	5	Benign	Neutral	No	Uncertain-Significance	Leigh syndrome
BrS	m.5460G>A	Homoplasmy	MT-ND2	p.Ala331Thr	rs3021088	5	87	Benign	Neutral	AD / PD / LHON	Benign	Leigh syndrome
BrS	m.5913G>A	Homoplasmy	MT-CO1	p.Asp4Asn	rs201617272	1	4	Benign	Neutral	Prostate Cancer /hypertension	Benign	Leigh syndrome
											Benign	Not specified
BrS	m.6228C>T	Homoplasmy	MT-CO1	p.Leu109Phe	rs1603220332	1	7	Benign	Neutral	No	Benign	Leigh syndrome
BrS	m.6261G>A	Homoplasmy	MT-CO1	p.Ala120Thr	rs201262114	1	4	Possibly Damaging	Neutral	Prostate Cancer / LHON	Benign	Leigh syndrome
											Benign-Likely-Benign	Not provided
BrS	m.6465G>A	Homoplasmy	MT-CO1	p.Val188Ile	rs28414181	1	0	Benign	Neutral	No	Benign	Leigh syndrome
BrS	m.7356G>C	Homoplasmy	MT-CO1	p.Val485Leu	Not Reported	1	4	Benign	Neutral	No	Not Reported	Not Reported
BrS	m.7598G>A	Homoplasmy	MT-CO2	p.Ala5Thr	rs386420012	1	3	Benign	Neutral	Possible LHON helper variant	Benign	Leigh syndrome
BrS	m.7853G>A	Homoplasmy	MT-CO2	p.Val90Ile	rs386420037	5	76	Benign	Neutral	No	Benign	Leigh syndrome
BrS	m.8414C>T	Homoplasmy	MT-ATP8	p.Leu17Phe	rs28358884	1	17	Possibly Damaging	Neutral	Increased risk of T2DM and high altitude polycythemia (HAPC) in haplogroup D4 / Longevity	Benign	Leigh syndrome
BrS	m.8462T>C	Homoplasmy	MT-ATP8	p.Tyr33His	rs1603221496	1	0	Possibly Damaging	Deleterious	No	Benign	Leigh syndrome
BrS	m.8496T>C	Homoplasmy	MT-ATP8	p.Met44Thr	rs1603221534	1	0	Possibly Damaging	Neutral	No	Benign	Leigh syndrome
BrS	m.8572G>A	Homoplasmy	MT-ATP6	p.Gly16Ser	rs28502681	1	1	Possibly Damaging	Deleterious	Reported Spinocerebellar ataxia	Benign	Leigh syndrome
BrS	m.8584G>A	Homoplasmy	MT-ATP6	p.Ala20Thr	rs3135028	13	159	Benign	Neutral	No	Benign	Leigh syndrome
BrS	m.8684C>T	Homoplasmy	MT-ATP6	p.Thr53Ile	rs201336180	1	1	Benign	Neutral	No	Benign	Leigh syndrome
BrS	m.8701A>G	Homoplasmy	MT-ATP6	p.Thr59Ala	rs2000975	17	284	Benign	Neutral	No	Benign	Leigh syndrome
BrS	m.8723G>A	Homoplasmy	MT-ATP6	p.Arg66Gln	rs1603221734	1	2	Benign	Neutral	No	Benign	Leigh syndrome
BrS	m.8860A>G	Homoplasmy	MT-ATP6	p.Thr112Ala	rs2001031	49	756	Benign	Deleterious	No	Benign	Leigh syndrome
BrS	m.9053G>A	Homoplasmy	MT-ATP6	p.Ser176Asn	rs199646902	9	154	Benign	Neutral	No	Benign	Leigh syndrome
BrS	m.9103T>C	Homoplasmy	MT-ATP6	p.Phe193Leu	rs1603222077	1	1	Benign	Deleterious	No	Benign	Leigh syndrome
BrS	m.9316T>C	Homoplasmy	MT-CO3	p.Phe37Ser	rs1603222240	1	1	Possibly Damaging	Neutral	No	Benign	Leigh syndrome
BrS	m.10320G>A	Homoplasmy	MT-ND3	p.Val88Ile	rs28358276	1	4	Benign	Neutral	No	Benign	Leigh syndrome
BrS	m.10321T>C	Homoplasmy	MT-ND3	p.Val88Ala	rs193302928	1	5	Benign	Neutral	No	Benign	Leigh syndrome
											Likely-Benign	Not provided
BrS	m.10398A>G	Homoplasmy	MT-ND3	p.Thr114Ala	rs2853826	27	422	Benign	Neutral	PD protective factor /longevity / metabolic syndrome / breast cancer risk / LS risk / altered cell pH / Leigh Syndrome risk / ADHD / cognitive decline / SCA2 age of onset / Fuchs endothelial corneal dystrophy / lineage L & M marker	Benign	Leigh syndrome
											Protective	Parkinson disease, resistance to
BrS	m.10609T>C	Homoplasmy	MT-ND4L	p.Met47Thr	rs200487531	10	184	Benign	Neutral	Type 2 diabetes patients with underlying 3243G / LHON patient with 10663C	Benign	Leigh syndrome
BrS	m.10653G>A	Homoplasmy	MT-ND4L	p.Ala62Thr	rs386829108	1	2	Benign	Neutral	No	Benign	Leigh syndrome
BrS	m.11016G>A	Homoplasmy	MT-ND4	p.Ser86Asn	rs28594904	1	4	Benign	Neutral	No	Benign	Leigh syndrome
BrS	m.11150G>A	Homoplasmy	MT-ND4	p.Ala131Thr	rs386829118	1	0	Benign	Neutral	No	Benign	Leigh syndrome
											Not-Provided	Mitochondrial DNA-Associated Leigh Syndrome and NARP
BrS	m.11928A>G	Homoplasmy	MT-ND4	p.Asn390Ser	rs1569484466	1	0	Possibly Damaging	Deleterious	No	Benign	Leigh syndrome
BrS	m.12026A>G	Homoplasmy	MT-ND4	p.Ile423Val	rs202136725	1	3	Benign	Neutral	DM	Benign	Leigh syndrome
BrS	m.12358A>G	Homoplasmy	MT-ND5	p.Thr8Ala	rs201027657	1	29	unknown	Neutral	No	Benign	Leigh syndrome
BrS	m.12406G>A	Homoplasmy	MT-ND5	p.Val24Ile	rs28617389	9	169	Benign	Neutral	No	Benign	Leigh syndrome
BrS	m.12530A>G	Homoplasmy	MT-ND5	p.Asn65Ser	rs1603223785	1	2	Benign	Deleterious	No	Benign	Leigh syndrome
BrS	m.12715A>G	Homoplasmy	MT-ND5	p.Thr127Ala	rs1603223875	1	8	Possibly Damaging	Deleterious	No	Benign	Leigh syndrome
BrS	m.12811T>C	Homoplasmy	MT-ND5	p.Tyr159His	rs199974018	5	63	Benign	Neutral	Possible LHON factor	Pathogenic	Leber optic atrophy
											Benign	Leigh syndrome
											Uncertain-Significance	Not provided
BrS	m.13145G>A	Homoplasmy	MT-ND5	p.Ser270Asn	rs386829175	4	73	Benign	Neutral	No	Benign	Leigh syndrome
BrS	m.13450T>G	Homoplasmy	MT-ND5	p.Ser372Ala	Not Reported	1	0	Possibly Damaging	Neutral	No	Not Reported	Not Reported
BrS	m.13651A>G	Homoplasmy	MT-ND5	p.Thr439Ala	rs1569484594	1	3	Possibly Damaging	Neutral	No	Benign	Leigh syndrome
BrS	m.13681A>C	Heteroplasmy	MT-ND5	p.Thr449Pro	Not Reported	1	NA	Possibly Damaging	Neutral	No	Not Reported	Not Reported
BrS	m.13708G>A	Homoplasmy	MT-ND5	p.Ala458Thr	rs28359178	3	14	Benign	Neutral	LHON / Increased MS risk/ higher freq in PD-ADS	Benign	Leigh syndrome
											Conflicting-Interpretations-Of-Pathogenicity	Leber optic atrophy
BrS	m.13759G>A	Homoplasmy	MT-ND5	p.Ala475Thr	rs386420024	9	153	Benign	Neutral	Possible LHON factor	Benign	Leigh syndrome
BrS	m.13928G>C	Homoplasmy	MT-ND5	p.Ser531Thr	rs28359184	12	237	Possibly Damaging	Neutral	No	Benign	Leigh syndrome
BrS	m.14110T>C	Homoplasmy	MT-ND5	p.Phe592Leu	rs371451099	1	7	Benign	Neutral	No	Benign	Leigh syndrome
BrS	m.14059A>G	Homoplasmy	MT-ND5	p.Ile575Val	rs878865648	2	0	Benign	Neutral	No	Benign	Leigh syndrome
BrS	m.14226G>A	Homoplasmy	MT-ND6	p.Arg150Cys	rs1603224612	1	4	Benign	Neutral	No	Benign	Leigh syndrome
BrS	m.14315C>T	Homoplasmy	MT-ND6	p.Ser120Asn	rs1603224668	1	7	Benign	Neutral	No	Benign	Leigh syndrome
BrS	m.14318T>C	Homoplasmy	MT-ND6	p.Asn119Ser	rs28357675	1	18	Benign	Neutral	No	Benign	Leigh syndrome
BrS	m.14443C>A	Homoplasmy	MT-ND6	p.Glu77Asp	Not Reported	1	1	Possibly Damaging	Neutral	No	Not Reported	Not Reported
BrS	m.14766C>T	Homoplasmy	MT-CYB	p.Thr7Ile	rs193302980	49	750	Benign	Neutral	No	Likely-Pathogenic	Familial cancer of breast
											Benign	Leigh syndrome
BrS	m.14790A>G	Homoplasmy	MT-CYB	p.Asn15Ser	rs1603224887	1	8	Benign	Deleterious	No	Benign	Leigh syndrome
BrS	m.14978A>G	Homoplasmy	MT-CYB	p.Ile78Val	rs199997767	2	11	Benign	Neutral	No	Benign	Leigh syndrome
BrS	m.15077G>A	Homoplasmy	MT-CYB	p.Glu111Lys	rs201943501	1	1	Possibly Damaging	Deleterious	DEAF / LHON	Benign	Leigh syndrome
BrS	m.15236A>G	Homoplasmy	MT-CYB	p.Ile164Val	rs386829239	1	13	Benign	Neutral	Possible LHON helper (one 11778 patient)	Benign	Leigh syndrome
BrS	m.15317G>A	Homoplasmy	MT-CYB	p.Ala191Thr	rs2853507	1	16	Benign	Deleterious	No	Benign	Leigh syndrome
BrS	m.15326A>G	Homoplasmy	MT-CYB	p.Thr194Ala	rs2853508	49	747	Benign	Neutral	No	Likely-Pathogenic	Familial cancer of breast
											Benign	Leigh syndrome
											Benign	Mitochondrial disease
BrS	m.15692A>G	Homoplasmy	MT-CYB	p.Met316Val	rs1603225425	1	0	Benign	Neutral	No	Benign	Leigh syndrome
BrS	m.15773G>A	Homoplasmy	MT-CYB	p.Val343Met	rs386829261	1	1	Possibly Damaging	Neutral	possibly synergistic LHON	Benign	Leigh syndrome
BrS	m.15885C>T	Homoplasmy	MT-CYB	p.Ala380Val	rs1603225562	2	22	Possibly Damaging	Neutral	No	Benign	Leigh syndrome
The variants not reported previously in dbSNP are highlighted in boldface.
* Adjusted P-value after applying Bonferroni correction; HCM = 0.05/62 = 0.0008, LQTS = 0.05/22 = 0.0023, BrS 0.05/70 = 0.0007.
AD, Alzheimer's disease; BD, bipolar disorder; DEAF, maternally inherited DEAFness or aminoglycoside-induced DEAFnes; LHON, Leber's Hereditary Optic Neuropathy; LS, Lichen Sclerosus; MDD, Major Depressive Disorder; PD, Parkinson's disease; POAG, Primary open-angle glaucoma; sCJD, sporadic Creutzfeldt–Jakob disease; T2DM, type 2 diabetes mellitus;
NA, not available.
HCM, hypertrophic cardiomyopathy; LQTS, long Q-T syndrome; BrS, Brugada syndrome.
