# Supplementary material for: Complete mitochondrial genomes of patients from Thailand with cardiovascular diseases
Source: PLoS One. 2024 Jul 11;19(7):e0307036. doi: 10.1371/journal.pone.0307036 (PMC11239017; doi:10.1371/journal.pone.0307036)
Supplement: S4 Table — (XLSX) [file pone.0307036.s004.xlsx]

## Sheet: S4 Table
S4 Table. Heteroplasmic mitochondrial DNA mutations in patients diganosed with HCM, LQTS and BrS.
Patients ID	mtDNA Haplogroup	SNP	Gene	dbSNP ID	Consequence	Amino acid change	Clinical Significance (ClinVar)	Disease (ClinVar)	Estimated Minor Allele Frequency	Conservation	Previous reports (Mitomaster)
HCM01	B4a1c2	m.16114C>T	D-loop	rs879157695	Non-coding Variant	None	Not reported	Not reported	0.4706	ND	No report
HCM03	F3b	m.2625C>T	MT-RNR2	rs1603218765	16s rRNA Variant	None	Not reported	Not reported	0.0588	0.18	No report
		m.15831T>C	MT-CYB	rs1603225529	Missense Variant	p.Ile362Thr	Uncertain-Significance	Leigh syndrome	0.3627	0.55	No report
HCM08	R9c1b1	m.1120C>T	MT-RNR1	rs727505171	12s rRNA Variant	None	Likely-Benign	Not specified	0.0272	0.18	No report
		m.1654T>C	MT-TV	rs1603218602	tRNA-Val Variant	None	Uncertain-Significance	Juvenile myopathy, encephalopathy, lactic acidosis AND stroke	0.0476	0.09	No report
		m.1693C>T	MT-RNR2	Not reported	16s rRNA Variant	None	Not reported	Not reported	0.0373	0.73	No report
		m.2523C>T	MT-RNR2	rs2068680552	16s rRNA Variant	None	Not reported	Not reported	0.0462	0.18	No report
		m.2557C>T	MT-RNR2	Not reported	16s rRNA Variant	None	Not reported	Not reported	0.0403	0.36	No report
		m.2625C>T	MT-RNR2	rs1603218765	16s rRNA Variant	None	Not reported	Not reported	0.0465	0.18	No report
		m.2967C>T	MT-RNR2	Not reported	16s rRNA Variant	None	Not reported	Not reported	0.0274	1	No report
		m.2968A>G	MT-RNR2	rs2124591419	16s rRNA Variant	None	Not reported	Not reported	0.0414	0.18	No report
		m.7861T>A	MT-CO2	Not reported	Missense Variant	p.Asp92Glu	Not reported	Not reported	0.0164	0.36	No report
		m.8203C>T	MT-CO2	Not reported	Synonymous Variant	p.Phe206=	Not reported	Not reported	0.0317	0.91	No report
		m.8503T>C	MT-ATP8	rs1556423476	Synonymous Variant	p.Asn46=	Not reported	Not reported	0.031	0.27	No report
		m.8577A>C	MT-ATP6	rs1603221597	Synonymous Variant	p.Leu17=	Not reported	Not reported	0.0403	0.55	No report
		m.8677A>C	MT-ATP6	Not reported	Missense Variant	p.Lys51Gln	Not reported	Not reported	0.0349	0.27	No report
		m.8701A>G	MT-ATP6	rs2000975	Missense Variant	p.Thr59Ala	Benign	Leigh syndrome	0.0326	0.36	No report
HCM09	M7b1a1+(16192)	m.11708A>G	MT-ND4	rs386829138	Missense Variant	p.Ile317Val	Likely-Benign	Leigh syndrome	0.0381	0.91	No report
HCM10	R9b2	m.10873T>C	MT-ND4	rs2857284	Synonymous Variant	p.Pro38=	Not reported	Not reported	0.08	0.18	No report
HCM11	M21b2	m.1211G>A	MT-RNR1	rs397515725	12s rRNA Variant	None	Likely-Benign	Not specified	0.0485	0.27	No report
		m.1249T>C	MT-RNR1	Not reported	12s rRNA Variant	None	Not reported	Not reported	0.0455	0.64	No report
		m.1263G>T	MT-RNR1	Not reported	12s rRNA Variant	None	Not reported	Not reported	0.0377	0.91	No report
		m.1900A>G	MT-RNR2	rs2068679333	16s rRNA Variant	None	Not reported	Not reported	0.0381	0.45	No report
		m.2625C>T	MT-RNR2	rs1603218765	16s rRNA Variant	None	Not reported	Not reported	0.069	0.18	No report
		m.15077G>A	MT-CYB	rs201943501	Missense Variant	p.Glu111Lys	Benign	Leigh syndrome	0.0577	0.91	DEAF, LHON
HCM13	F1a3	m.2613T>C	MT-RNR2	Not reported	16s rRNA Variant	None	Not reported	Not reported	0.0702	0.55	No report
		m.2625C>T	MT-RNR2	rs1603218765	16s rRNA Variant	None	Not reported	Not reported	0.1053	0.18	No report
		m.2667T>C	MT-RNR2	rs878870626	16s rRNA Variant	None	Not reported	Not reported	0.0741	0.36	No report
HCM14	F1a1	m.2523C>T	MT-RNR2	rs2068680552	16s rRNA Variant	None	Not reported	Not reported	0.0746	0.18	No report
		m.9548G>A	MT-CO3	rs386829084	Synonymous Variant	p.Gly114=	Not reported	Not reported	0.0784	0.82	No report
		m.9950T>C	MT-CO3	rs3134801	Synonymous Variant	p.Val248=	Not reported	Not reported	0.4821	0.91	No report
HCM18	R22	m.152T>C	D-loop	rs117135796	Non-coding Variant	None	Not reported	Not reported	0.4762	ND	No report
HCM20	M7b1a1e1	m.1249T>C	MT-RNR1	Not reported	12s rRNA Variant	None	Not reported	Not reported	0.1351	0.64	No report
		m.1263G>T	MT-RNR1	Not reported	12s rRNA Variant	None	Not reported	Not reported	0.1389	0.91	No report
HCM22	M69a	m.1883G>A	MT-RNR2	Not reported	16s rRNA Variant	None	Not reported	Not reported	0.058	0.09	No report
		m.1888G>A	MT-RNR2	rs2897260	16s rRNA Variant	None	Not reported	Not reported	0.0588	0.18	No report
		m.4135T>C	MT-ND1	rs876661355	Missense Variant	p.Tyr277His	Benign	Leigh syndrome	0.125	0.91	No report
							Uncertain-Significance	Not specified
HCM23	N21+195	m.1151C>AC43:J43	MT-RNR1	Not reported	12s rRNA Variant	None	Not reported	Not reported	0.0597	0.36	No report
		m.1185C>T	MT-RNR1	rs2068677715	12s rRNA Variant	None	Not reported	Not reported	0.0667	0.45	No report
		m.1263G>T	MT-RNR1	Not reported	12s rRNA Variant	None	Not reported	Not reported	0.1042	0.91	No report
		m.2523C>T	MT-RNR2	rs2068680552	16s rRNA Variant	None	Not reported	Not reported	0.0667	0.18	No report
		m.2625C>T	MT-RNR2	rs1603218765	16s rRNA Variant	None	Not reported	Not reported	0.0909	0.18	No report
		m.12501G>A	MT-ND5	rs28397767	Synonymous Variant	p.Met55=	Not reported	Not reported	0.0588	0.18	No report
		m.12528G>A	MT-ND5	rs1569484520	Synonymous Variant	p.Ser64=	Not reported	Not reported	0.0606	0.45	No report
HCM24	M22a	m.1173C>T	MT-RNR1	rs2068677710	12s rRNA Variant	None	Not reported	Not reported	0.0284	0.27	No report
		m.1185C>T	MT-RNR1	rs2068677715	12s rRNA Variant	None	Not reported	Not reported	0.0244	0.45	No report
		m.2268G>A	MT-RNR2	Not reported	16s rRNA Variant	None	Not reported	Not reported	0.0411	0.73	No report
		m.2523C>T	MT-RNR2	rs2068680552	16s rRNA Variant	None	Not reported	Not reported	0.0237	0.18	No report
		m.2778T>A	MT-RNR2	Not reported	16s rRNA Variant	None	Not reported	Not reported	0.0142	0.18	No report
		m.4793A>G	MT-ND2	rs1556422900	Synonymous Variant	p.Met108=	Not reported	Not reported	0.1429	0.27	No report
LQTS03	C7	m.14274A>C	MT-ND6	Not reported	Missense Variant	p.Leu134Val	Not reported	Not reported	0.0312	0.18	No report
LQTS05	N21+195	m.7691T>C	MT-CO2	rs1603221084	Missense Variant	p.Phe36Leu	Benign	Leigh syndrome	0.1205	0.18	No report
LQTS06	F1a1a1	m.8167T>G	MT-CO2	Not reported	Synonymous Variant	p.Gly194=	Not reported	Not reported	0.3878	1	No report
		m.8577A>C	MT-ATP6	rs1603221597	Synonymous Variant	p.Leu17=	Not reported	Not reported	0.0341	0.55	No report
BrS18	M21b2	m.10310G>A	MT-ND3	rs41467651	Synonymous Variant	p.Leu84=	Not reported	Not reported	0.1305	0.45	No report
BrS21	D5a2a1b	m.2623A>G	MT-RNR2	rs2124591328	16s rRNA Variant	None	Not reported	Not reported	0.1481	0.91	No report
BrS24	M51a1b	m.1263G>T	MT-RNR1	Not reported	12s rRNA Variant	None	Not reported	Not reported	0.0962	0.91	No report
		m.2523C>T	MT-RNR2	rs2068680552	16s rRNA Variant	None	Not reported	Not reported	0.0741	0.18	No report
BrS27	R9b1a2b	m.1211G>A	MT-RNR1	rs397515725	12s rRNA Variant	None	Likely-Benign	Not specified	0.2667	0.27	No report
BrS31	F3a1	m.8577A>C	MT-ATP6	rs1603221597	Synonymous Variant	p.Leu17=	Not reported	Not reported	0.0833	0.55	No report
BrS32	C7	m.5618T>C	MT-TA	rs1603220060	tRNA-Ala Variant	None	Benign	Juvenile myopathy, encephalopathy, lactic acidosis AND stroke	0.1538	1	No report
BrS33	B5a1	m.1211G>A	MT-RNR1	rs397515725	12s rRNA Variant	None	Likely-Benign	Not-specified	0.2667	0.27	No report
BrS34	M7b1a1+(16192)	m.4793A>G	MT-ND2	rs1556422900	Synonymous Variant	p.Met108=	Not reported	Not reported	0.1364	0.27	No report
BrS35	F1a1a1	m.385A>G	D-loop	rs1556422439	Non-coding Variant	None	Not reported	Not reported	0.16	ND	No report
BrS37	F1a1d	m.3010G>A	MT-RNR2	rs3928306	16s rRNA Variant	None	Not-Provided	Not provided	0.1481	0.27	Cyclic Vomiting Syndrome with Migraine
BrS39	B5a1a	m.5631G>A	MT-TA	rs786200950	tRNA-Ala Variant	None	Pathogenic	Inborn mitochondrial myopathy	0.0909	0.36	Myopathy
							Pathogenic	Mitochondrial disease
BrS41	B5a1d	m.16129G>A	D-loop	rs41534744	Non-coding Variant	None	Not reported	Not reported	0.3043	ND	Cyclic Vomiting Syndrome with Migraine
BrS42	B5a1b1	m.13681A>C	MT-ND5	Not reported	Missense Variant	p.Thr449Pro	Not reported	Not reported	0.0556	0.27	No report
Heteroplasmic variants detected by Illumina sequencing were annotated for association with other diseases from previous reports using Mitomaster.
All heteroplamsic variants reported here were detected as the minor allele.
The variants not reported previously in dbSNP are highlighted in boldface.
HCM, hypertrophic cardiomyopathy; LQTS, long Q-T syndrome; BrS, Brugada syndrome; LHON, Leber's hereditary optic neuropathy; ND, not determined.
