# Supplementary material for: Complete mitochondrial genomes of patients from Thailand with cardiovascular diseases
Source: PLoS One. 2024 Jul 11;19(7):e0307036. doi: 10.1371/journal.pone.0307036 (PMC11239017; doi:10.1371/journal.pone.0307036)
Supplement: S5 Table — (XLSX) [file pone.0307036.s005.xlsx]

## Sheet: S5 Table 
S5 Table. Homoplasmic missense mutations in mitochondrial genome of controls and impacts on protein stucture predicted by Polyphen-2.
SNP	Gene	Amino acid change	dbSNP ID	Clinical Significance (ClinVar)	Disease (ClinVar)	Predicted impacts on protein structure by Polyphen-2	Number of controls	Frequency
m.3316G>A	MT-ND1	p.Ala4Thr	rs2853516	Benign	Leigh syndrome	Benign	28	0.0373333
m.3338T>C	MT-ND1	p.Val11Ala	rs201969351	Benign	Leigh syndrome	Benign	1	0.00133333
m.3394T>C	MT-ND1	p.Tyr30His	rs41460449	Pathogenic	Leber optic atrophy	Benign	6	0.008
				Pathogenic	Not provided			0
				Benign	Leigh syndrome			0
m.3397A>G	MT-ND1	p.Met31Val	rs199476120	Pathogenic	Alzheimer disease	Possibly damaging	3	0.004
				Pathogenic	Parkinson disease, late-onset			0
				Benign	Leigh syndrome			0
m.3398T>C	MT-ND1	p.Met31Thr	rs201212638	Benign	Leigh syndrome	Benign	6	0.008
m.3399A>T	MT-ND1	p.Met31Ile	rs386828905	Benign	Leigh syndrome	Benign	3	0.004
m.3434A>G	MT-ND1	p.Tyr43Cys	rs202123618	Benign	Leigh syndrome	Benign	21	0.028
m.3497C>T	MT-ND1	p.Ala64Val	rs200319905	Benign	Leigh syndrome	Benign	1	0.00133333
m.3505A>G	MT-ND1	p.Thr67Ala	rs28358585	Benign	Not specified	Benign	6	0.008
				Benign	Leigh syndrome			0
				Benign	Not provided			0
m.3509T>C	MT-ND1	p.Ile68Thr	rs1603218992	Uncertain-Significance	Leigh syndrome	Benign	4	0.00533333
m.3511A>G	MT-ND1	p.Thr69Ala	rs386828909	Benign	Leigh syndrome	Benign	3	0.004
m.3548T>C	MT-ND1	p.Ile81Thr	rs876661353	Benign	Leigh syndrome	Benign	1	0.00133333
				Uncertain-Significance	Not specified			0
m.3571C>T	MT-ND1	p.Leu89Phe	rs200453691	Benign	Leigh syndrome	Possibly damaging	1	0.00133333
m.3640G>A	MT-ND1	p.Ala112Thr	rs1603219059	Likely-Benign	Leigh syndrome	Benign	1	0.00133333
m.3644T>C	MT-ND1	p.Val113Ala	rs878991470	Likely-Benign	Leigh syndrome	Possibly damaging	1	0.00133333
m.3788A>G	MT-ND1	p.Asn161Ser	rs1603219143	Not reported	Not reported	Benign	1	0.00133333
m.3866T>C	MT-ND1	p.Ile187Thr	rs200479541	Benign	Leigh syndrome	Benign	2	0.00266667
m.4012A>G	MT-ND1	p.Thr236Ala	rs201610884	Benign	Leigh syndrome	Benign	1	0.00133333
m..4021A>G	MT-ND1	p.Thr239Ala	rs199771084	Benign	Leigh syndrome	Benign	14	0.0186667
m.4025C>T	MT-ND1	p.Thr240Met	rs397515509	Pathogenic	Leber optic atrophy	Benign	1	0.00133333
				Benign	Leigh syndrome			0
m.4048G>A	MT-ND1	p.Asp248Asn	rs201629275	Benign	Leigh syndrome	Benign	64	0.0853333
m.4079A>G	MT-ND1	p.Tyr258Cys	rs1603219286	Benign	Leigh syndrome	Benign	1	0.00133333
m.4093A>G	MT-ND1	p.Thr263Ala	rs200180511	Benign	Leigh syndrome	Benign	1	0.00133333
m.4136A>G	MT-ND1	p.Tyr277Cys	rs199476121	Pathogenic	Leber optic atrophy	Possibly damaging	5	0.00666667
				Benign	Leigh syndrome			0
m.4136A>C	MT-ND1	p.Tyr277Ser	Not reported	Not reported	Not reported	Possibly damaging	1	0.00133333
m.4216T>C	MT-ND1	p.Tyr304His	rs1599988	Benign	Leigh syndrome	Benign	1	0.00133333
				Not-Provided	Not provided			0
				Conflicting-Interpretations-Of-Pathogenicity	Leber optic atrophy			0
m.4219G>A	MT-ND1	p.Val305Ile	rs878853008	Benign	Leigh syndrome	Benign	1	0.00133333
				Likely-Benign	Not provided			0
m.4232T>C	MT-ND1	p.Ile309Thr	rs1556422834	Benign	Leigh syndrome	Benign	1	0.00133333
m.4491G>A	MT-ND2	p.Val8Ile	rs201172504	Benign	Leigh syndrome	Benign	26	0.0346667
m.4512G>A	MT-ND2	p.Ala15Thr	rs1603219492	Benign	Leigh syndrome	Benign	4	0.00533333
m.4554A>G	MT-ND2	p.Thr29Ala	rs1603219508	Uncertain-Significance	Leigh syndrome	Benign	1	0.00133333
m.4561T>C	MT-ND2	p.Val31Ala	rs41376350	Benign	Leigh syndrome	Benign	2	0.00266667
m.4639T>C	MT-ND2	p.Ile57Thr	rs41510547	Benign	Leigh syndrome	Benign	4	0.00533333
m.4674A>G	MT-ND2	p.Ile69Val	rs1556422884	Benign	Leigh syndrome	Benign	1	0.00133333
m.4705T>C	MT-ND2	p.Met79Thr	rs1603219572	Benign	Leigh syndrome	Possibly damaging	2	0.00266667
m.4734A>G	MT-ND2	p.Thr89Ala	rs1603219588	Benign	Leigh syndrome	Benign	5	0.00666667
m.4824A>G	MT-ND2	p.Thr119Ala	rs1556422903	Benign	Leigh syndrome	Possibly damaging	4	0.00533333
m.4833A>G	MT-ND2	p.Thr122Ala	rs386419995	Benign	Leigh syndrome	Possibly damaging	5	0.00666667
m.4902A>C	MT-ND2	p.Ile145Leu	Not reported	Not reported	Not reported	Benign	2	0.00266667
m.5020T>C	MT-ND2	p.Ile184Thr	Not reported	Not reported	Not reported	Possibly damaging	1	0.00133333
m.5029T>C	MT-ND2	p.Met187Thr	rs1603219739	Not reported	Not reported	Benign	1	0.00133333
m.5040A>G	MT-ND2	p.Met191Val	Not reported	Not reported	Not reported	Benign	1	0.00133333
m.5046G>A	MT-ND2	p.Val193Ile	rs878927053	Benign	Leigh syndrome	Benign	8	0.0106667
m.5178C>A	MT-ND2	p.Leu237Met	rs28357984	Benign	Leigh syndrome	Possibly damaging	22	0.0293333
m.5191C>T	MT-ND2	p.Thr241Met	rs1603219822	Likely-Benign	Leigh syndrome	Benign	1	0.00133333
m.5262G>A	MT-ND2	p.Ala265Thr	rs1603219855	Benign	Leigh syndrome	Benign	2	0.00266667
m.5263C>T	MT-ND2	p.Ala265Val	rs41320049	Benign	Leigh syndrome	Benign	8	0.0106667
m.5265A>G	MT-ND2	p.Ile266Val	rs1603219856	Uncertain-Significance	Leigh syndrome	Benign	2	0.00266667
m.5301A>G	MT-ND2	p.Ile278Val	rs199794187	Benign	Leigh syndrome	Benign	4	0.00533333
m.5301A>C	MT-ND2	p.Ile278Leu	rs199794187	Uncertain-Significance	Leigh syndrome	Benign	1	0.00133333
m.5319A>G	MT-ND2	p.Thr284Ala	rs28456039	Benign	Leigh syndrome	Benign	3	0.004
m.5442T>C	MT-ND2	p.Phe325Leu	rs3020601	Benign	Leigh syndrome	Benign	14	0.0186667
m.5460G>A	MT-ND2	p.Ala331Thr	rs3021088	Benign	Leigh syndrome	Benign	87	0.116
m.5910G>A	MT-CO1	p.Ala3Thr	rs1603220177	Benign	Leigh syndrome	Benign	4	0.00533333
m.5913G>A	MT-CO1	p.Asp4Asn	rs201617272	Benign	Leigh syndrome	Benign	4	0.00533333
				Benign	Not specified			0
m.5985G>A	MT-CO1	p.Val28Ile	rs386828982	Benign	Leigh syndrome	Benign	4	0.00533333
m.6040A>G	MT-CO1	p.Asn46Ser	rs1556423072	Benign	Leigh syndrome	Benign	1	0.00133333
m.6060A>C	MT-CO1	p.Ile53Leu	rs1603220250	Uncertain-Significance	Leigh syndrome	Benign	2	0.00266667
m.6228C>T	MT-CO1	p.Leu109Phe	rs1603220332	Benign	Leigh syndrome	Benign	14	0.0186667
m.6249G>A	MT-CO1	p.Ala116Thr	rs1556423095	Benign	Leigh syndrome	Benign	1	0.00133333
m.6253T>C	MT-CO1	p.Met117Thr	rs200165736	Benign	Leigh syndrome	Benign	12	0.016
m.6261G>A	MT-CO1	p.Ala120Thr	rs201262114	Benign	Leigh syndrome	Possibly damaging	4	0.00533333
				Benign-Likely-Benign	Not provided			0
m.6267G>A	MT-CO1	p.Ala122Thr	rs202216551	Benign	Leigh syndrome	Benign	1	0.00133333
m.6340C>T	MT-CO1	p.Thr146Ile	rs1603220429	Benign	Leigh syndrome	Benign	6	0.008
m.6366G>A	MT-CO1	p.Val155Ile	rs370673798	Benign	Leigh syndrome	Benign	4	0.00533333
m.6408A>G	MT-CO1	p.Ile169Val	rs1556423133	Not reported	Not reported	Benign	1	0.00133333
m.6465G>A	MT-CO1	p.Val188Ile	rs28414181	Benign	Leigh syndrome	Benign	4	0.00533333
m.6663A>G	MT-CO1	p.Ile254Val	rs200784106	Benign	Leigh syndrome	Benign	1	0.00133333
m.7051T>C	MT-CO1	p.Met383Thr	rs1603220749	Likely-Benign	Leigh syndrome	Possibly damaging	1	0.00133333
m.7080T>C	MT-CO1	p.Phe393Leu	rs1556423226	Benign	Leigh syndrome	Possibly damaging	1	0.00133333
m.7245A>G	MT-CO1	p.Thr448Ala	rs1556423253	Benign	Leigh syndrome	Possibly damaging	2	0.00266667
m.7258T>C	MT-CO1	p.Ile452Thr	rs1556423260	Benign	Leigh syndrome	Benign	3	0.004
m.7270T>C	MT-CO1	p.Val456Ala	rs879002867	Benign	Leigh syndrome	Possibly damaging	11	0.0146667
m.7353A>G	MT-CO1	p.Met484Val	rs1603220910	Not reported	Not reported	Benign	1	0.00133333
m.7419G>A	MT-CO1	p.Glu506Lys	rs1603220951	Benign	Leigh syndrome	Benign	1	0.00133333
m.7598G>A	MT-CO2	p.Ala5Thr	rs386420012	Benign	Leigh syndrome	Benign	3	0.004
m.7604G>A	MT-CO2	p.Val7Met	rs1603221034	Benign	Leigh syndrome	Benign	1	0.00133333
m.7649A>G	MT-CO2	p.Thr22Ala	rs1603221060	Likely-Benign	Leigh syndrome	Benign	1	0.00133333
m.7697G>A	MT-CO2	p.Val38Ile	rs879212765	Benign	Leigh syndrome	Benign	2	0.00266667
m.7746A>G	MT-CO2	p.Asn54Ser	rs1603221113	Benign	Leigh syndrome	Benign	1	0.00133333
				Uncertain-Significance	Not provided			0
m.7775G>A	MT-CO2	p.Val64Ile	rs1556423347	Benign	Leigh syndrome	Benign	6	0.008
m.7793G>T	MT-CO2	p.Ala70Ser	Not reported	Not reported	Not reported	Possibly damaging	1	0.00133333
m.7805G>A	MT-CO2	p.Val74Ile	rs879119797	Benign	Leigh syndrome	Benign	1	0.00133333
m.7844A>G	MT-CO2	p.Thr87Ala	rs1556423353	Benign	Leigh syndrome	Benign	2	0.00266667
m.7853G>A	MT-CO2	p.Val90Ile	rs386420037	Benign	Leigh syndrome	Benign	76	0.101333
m.7859G>A	MT-CO2	p.Asp92Asn	rs373105186	Benign	Leigh syndrome	Benign	3	0.004
m.7934A>G	MT-CO2	p.Ile117Val	rs374261450	Benign	Leigh syndrome	Benign	3	0.004
m.7976G>A	MT-CO2	p.Gly131Ser	rs377368526	Uncertain-Significance	Leigh syndrome	Possibly damaging	1	0.00133333
m.8027G>A	MT-CO2	p.Ala148Thr	rs1116904	Benign	Leigh syndrome	Possibly damaging	4	0.00533333
m.8387G>A	MT-ATP8	p.Val8Met	rs1556423439	Benign	Leigh syndrome	Possibly damaging	3	0.004
m.8414C>T	MT-ATP8	p.Leu17Phe	rs28358884	Benign	Leigh syndrome	Possibly damaging	17	0.0226667
m.8433T>C	MT-ATP8	p.Ile23Thr	rs1603221480	Benign	Leigh syndrome	Benign	1	0.00133333
m.8520A>G	MT-ATP8	p.Glu52Gly	rs1603221561	Likely-Benign	Leigh syndrome	Possibly damaging	1	0.00133333
m.8531A>G	MT-ATP8	p.Thr56Ala	rs1556423481	Likely-Benign	Leigh syndrome	Possibly damaging	2	0.00266667
	MT-ATP6	p.Asn2Ser						0
m.8537A>G	MT-ATP8	p.Ile58Val	rs1603221571	Benign	Leigh syndrome	Benign	2	0.00266667
	MT-ATP6	p.Asn4Ser						0
m.8545G>A	MT-ATP6	p.Ala7Thr	rs1603221578	Benign	Leigh syndrome	Benign	11	0.0146667
m.8563A>G	MT-ATP6	p.Thr13Ala	rs386829041	Benign	Leigh syndrome	Possibly damaging	1	0.00133333
m.8572G>A	MT-ATP6	p.Gly16Ser	rs28502681	Benign	Leigh syndrome	Possibly damaging	1	0.00133333
m.8581G>A	MT-ATP6	p.Ala19Thr	rs1603221602	Benign	Leigh syndrome	Possibly damaging	1	0.00133333
m.8584G>A	MT-ATP6	p.Ala20Thr	rs3135028	Benign	Leigh syndrome	Benign	159	0.212
m.8588T>C	MT-ATP6	p.Val21Ala	rs1603221606	Benign	Leigh syndrome	Possibly damaging	1	0.00133333
m.8603T>C	MT-ATP6	p.Phe26Ser	rs1603221627	Benign	Leigh syndrome	Possibly damaging	1	0.00133333
m.8618T>C	MT-ATP6	p.Ile31Thr	rs28358885	Benign	Leigh syndrome	Benign	2	0.00266667
m.8654T>C	MT-ATP6	p.Ile43Thr	rs200811540	Benign	Leigh syndrome	Possibly damaging	1	0.00133333
m.8659A>G	MT-ATP6	p.Thr45Ala	rs879150284	Benign	Leigh syndrome	Benign	3	0.004
m.8684C>T	MT-ATP6	p.Thr53Ile	rs201336180	Benign	Leigh syndrome	Benign	1	0.00133333
m.8699T>C	MT-ATP6	p.Met58Thr	rs1603221710	Uncertain-Significance	Leigh syndrome	Possibly damaging	1	0.00133333
m.8701A>G	MT-ATP6	p.Thr59Ala	rs2000975	Benign	Leigh syndrome	Benign	284	0.378667
m.8723G>A	MT-ATP6	p.Arg66Gln	rs1603221734	Benign	Leigh syndrome	Benign	2	0.00266667
m.8750T>C	MT-ATP6	p.Leu75Ser	rs1603221765	Likely-Benign	Leigh syndrome	Possibly damaging	2	0.00266667
m.8764G>A	MT-ATP6	p.Ala80Thr	rs1556423534	Benign	Leigh syndrome	Benign	1	0.00133333
m.8768C>T	MT-ATP6	p.Thr81Met	rs386829048	Benign	Leigh syndrome	Possibly damaging	1	0.00133333
m.8806C>T	MT-ATP6	p.Pro94Ser	rs2068712160	Not-Provided	Not provided	Possibly damaging	1	0.00133333
m.8839G>A	MT-ATP6	p.Ala105Thr	rs1556423547	Benign	Leigh syndrome	Possibly damaging	1	0.00133333
m.8843T>C	MT-ATP6	p.Ile106Thr	rs386829053	Benign	Leigh syndrome	Possibly damaging	2	0.00266667
m.8854G>A	MT-ATP6	p.Ala110Thr	rs386829055	Benign	Leigh syndrome	Benign	7	0.00933333
m.8860A>G	MT-ATP6	p.Thr112Ala	rs2001031	Benign	Leigh syndrome	Benign	750	1
m.8870T>C	MT-ATP6	p.Met115Thr	rs1556423560	Benign	Leigh syndrome	Benign	1	0.00133333
m.8896G>A	MT-ATP6	p.Ala124Thr	rs202120082	Benign	Leigh syndrome	Benign	1	0.00133333
m.8897C>T	MT-ATP6	p.Ala124Val	rs1603221889	Benign	Leigh syndrome	Benign	15	0.02
m.8930C>T	MT-ATP6	p.Thr135Met	rs1603221915	Likely-Benign	Leigh syndrome	Possibly damaging	2	0.00266667
m.8963C>T	MT-ATP6	p.Thr146Ile	rs1603221946	Not reported	Not reported	Possibly damaging	3	0.004
m.8986A>G	MT-ATP6	p.Met154Val	rs1603221956	Likely-Benign	Leigh syndrome	Benign	1	0.00133333
m.8989G>A	MT-ATP6	p.Ala155Thr	rs587776444	Likely-Benign	Leigh syndrome	Possibly damaging	1	0.00133333
m.9025G>A	MT-ATP6	p.Gly167Ser	rs28681063	Benign	Leigh syndrome	Possibly damaging	1	0.00133333
m.9053G>A	MT-ATP6	p.Ser176Asn	rs199646902	Benign	Leigh syndrome	Benign	154	0.205333
m.9055G>A	MT-ATP6	p.Ala177Thr	rs193303045	Benign	Leigh syndrome	Benign	1	0.00133333
				Benign	Mitochondrial disease			0
m.9056C>T	MT-ATP6	p.Ala177Val	rs1603222017	Benign	Leigh syndrome	Possibly damaging	3	0.004
m.9064G>A	MT-ATP6	p.Ala180Thr	rs386420013	Benign	Leigh syndrome	Benign	1	0.00133333
m.9097A>G	MT-ATP6	p.Ile191Val	rs1603222059	Benign	Leigh syndrome	Possibly damaging	1	0.00133333
m.9103T>C	MT-ATP6	p.Phe193Leu	rs1603222077	Benign	Leigh syndrome	Benign	1	0.00133333
m.9119T>C	MT-ATP6	p.Leu198Pro	Not reported	Not reported	Not reported	Possibly damaging	1	0.00133333
m.9127A>G	MT-ATP6	p.Ile201Val	rs199732761	Benign	Leigh syndrome	Benign	17	0.0226667
m.9128T>C	MT-ATP6	p.Ile201Thr	rs878867946	Benign	Leigh syndrome	Benign	1	0.00133333
m.9214A>C	MT-CO3	p.His3Pro	Not reported	Not reported	Not reported	Possibly damaging	4	0.00533333
m.9214A>G	MT-CO3	p.His3Arg	rs1556423637	Likely-Benign	Leigh syndrome	Possibly damaging	2	0.00266667
m.9276G>A	MT-CO3	p.Ala24Thr	rs1603222209	Likely-Benign	Leigh syndrome	Benign	1	0.00133333
m.9286T>C	MT-CO3	p.Met27Thr	rs1603222214	Likely-Benign	Leigh syndrome	Benign	2	0.00266667
m.9300G>A	MT-CO3	p.Ala32Thr	rs371745772	Benign	Leigh syndrome	Benign	1	0.00133333
m.9316T>C	MT-CO3	p.Phe37Ser	rs1603222240	Benign	Leigh syndrome	Possibly damaging	1	0.00133333
m.9317C>A	MT-CO3	p.Phe37Leu	Not reported	Not reported	Not reported	Benign	1	0.00133333
m.9424C>T	MT-CO3	p.Pro73Leu	Not reported	Not reported	Not reported	Benign	1	0.00133333
m.9438G>A	MT-CO3	p.Gly78Ser	rs267606611	Pathogenic	Leber optic atrophy	Benign	3	0.004
				Benign	Leigh syndrome			0
m.9477G>A	MT-CO3	p.Val91Ile	rs2853825	Benign	Leigh syndrome	Benign	1	0.00133333
m.9591G>A	MT-CO3	p.Val129Ile	rs878949273	Benign	Leigh syndrome	Benign	1	0.00133333
m.9612G>C	MT-CO3	p.Val136Leu	rs1603222398	Benign	Leigh syndrome	Benign	2	0.00266667
m.9667A>G	MT-CO3	p.Asn154Ser	rs41482146	Benign	Leigh syndrome	Benign	2	0.00266667
m.9682T>C	MT-CO3	p.Met159Thr	rs199750417	Benign	Leigh syndrome	Benign	1	0.00133333
m.9729C>T	MT-CO3	p.Leu175Phe	Not reported	Not reported	Not reported	Possibly damaging	1	0.00133333
m.9738G>A	MT-CO3	p.Ala178Thr	rs1556423714	Benign	Leigh syndrome	Benign	2	0.00266667
m.9756T>G	MT-CO3	p.Ser184Ala	rs1603222480	Benign	Leigh syndrome	Benign	1	0.00133333
m.9813T>C	MT-CO3	p.Phe203Leu	rs1556423727	Uncertain-Significance	Leigh syndrome	Possibly damaging	1	0.00133333
m.9921G>A	MT-CO3	p.Ala239Thr	rs1556423740	Benign	Leigh syndrome	Benign	7	0.00933333
m.9948G>A	MT-CO3	p.Val248Ile	rs1556423747	Benign	Leigh syndrome	Benign	4	0.00533333
m.9957T>C	MT-CO3	p.Phe251Leu	rs1556423753	Benign	Leigh syndrome	Benign	1	0.00133333
m.9966G>A	MT-CO3	p.Val254Ile	rs200809063	Benign	Leigh syndrome	Benign	3	0.004
				Likely-Benign	Not provided			0
m.10084T>C	MT-ND3	p.Ile9Thr	rs41487950	Benign	Leigh syndrome	Benign	3	0.004
				Likely-Benign	Not provided			0
m.10188A>G	MT-ND3	p.Met44Val	rs1603222715	Likely-Benign	Leigh syndrome	Benign	1	0.00133333
m.10192C>T	MT-ND3	p.Ser45Phe	rs1556423776	Benign	Leigh syndrome	Benign	2	0.00266667
m.10236A>G	MT-ND3	p.Ile60Val	rs1603222731	Uncertain-Significance	Leigh syndrome	Possibly damaging	1	0.00133333
m.10320G>A	MT-ND3	p.Val88Ile	rs28358276	Benign	Leigh syndrome	Benign	4	0.00533333
m.10321T>C	MT-ND3	p.Val88Ala	rs193302928	Benign	Leigh syndrome	Benign	5	0.00666667
				Likely-Benign	Not provided			0
m.10324T>C	MT-ND3	p.Met89Thr	rs1603222776	Benign	Leigh syndrome	Benign	2	0.00266667
m.10398A>G	MT-ND3	p.Thr114Ala	rs2853826	Benign	Leigh syndrome	Benign	421	0.561333
				Protective	Parkinson disease, resistance to			0
m.10530G>A	MT-ND4L	p.Val21Met	rs1603222880	Benign	Leigh syndrome	Benign	2	0.00266667
m.10609T>C	MT-ND4L	p.Met47Thr	rs200487531	Benign	Leigh syndrome	Benign	184	0.245333
m.10750A>G	MT-ND4L	p.Asn94Ser	rs372297272	Benign	Leigh syndrome	Benign	6	0.008
m.10775G>A	MT-ND4	p.Val6Ile	rs879015842	Likely-Benign	Leigh syndrome	Benign	1	0.00133333
m.10907T>C	MT-ND4	p.Phe50Leu	rs879094052	Benign	Leigh syndrome	Benign	3	0.004
m.11016G>A	MT-ND4	p.Ser86Asn	rs28594904	Benign	Leigh syndrome	Benign	4	0.00533333
m.11151C>T	MT-ND4	p.Ala131Val	rs1556423903	Benign	Leigh syndrome	Benign	4	0.00533333
m.11204T>C	MT-ND4	p.Phe149Leu	rs201803443	Benign	Leigh syndrome	Benign	1	0.00133333
m.11252A>G	MT-ND4	p.Ile165Val	rs879229170	Benign	Leigh syndrome	Benign	1	0.00133333
m.11337A>G	MT-ND4	p.Asn193Ser	rs1603223247	Benign	Leigh syndrome	Benign	1	0.00133333
m.11361T>C	MT-ND4	p.Met201Thr	rs1603223259	Benign	Leigh syndrome	Possibly damaging	1	0.00133333
m.11453G>A	MT-ND4	p.Ala232Thr	rs1603223293	Likely-Benign	Leigh syndrome	Possibly damaging	2	0.00266667
m.11696G>A	MT-ND4	p.Val313Ile	rs200873900	Pathogenic	Leber optic atrophy and dystonia	Benign	4	0.00533333
				Pathogenic	Leber optic atrophy			0
				Benign	Leigh syndrome			0
m.11778G>A	MT-ND4	p.Arg340His	rs199476112	Pathogenic	Mitochondrial disease	Possibly damaging	1	0.00133333
				Pathogenic	Not provided			0
				Pathogenic-Likely-Pathogenic	Leber optic atrophy			0
m.11825G>A	MT-ND4	p.Ala356Thr	rs879083692	Uncertain-Significance	Leigh syndrome	Benign	1	0.00133333
m.11930A>T	MT-ND4	p.Ile391Phe	Not reported	Not reported	Not reported	Benign	1	0.00133333
m.11963G>A	MT-ND4	p.Val402Ile	rs201803948	Benign	Leigh syndrome	Benign	6	0.008
m.12012C>T	MT-ND4	p.Ser418Leu	Not reported	Not reported	Not reported	Benign	2	0.00266667
m.12026A>G	MT-ND4	p.Ile423Val	rs202136725	Benign	Leigh syndrome	Benign	3	0.004
m.12030A>G	MT-ND4	p.Asn424Ser	rs1556424041	Benign	Leigh syndrome	Benign	22	0.0293333
m.12338T>C	MT-ND5	p.Met1Thr	rs201863060	Pathogenic	Leber optic atrophy	Unknown	7	0.00933333
				Benign	Leigh syndrome			0
m.12346C>T	MT-ND5	p.His4Tyr	rs200279497	Benign	Leigh syndrome	Unknown	5	0.00666667
				Likely-Benign	Not provided			0
m.12358A>G	MT-ND5	p.Thr8Ala	rs201027657	Benign	Leigh syndrome	Unknown	29	0.0386667
m.12361A>G	MT-ND5	p.Thr9Ala	rs3134561	Benign	Leigh syndrome	Unknown	2	0.00266667
m.12362C>T	MT-ND5	p.Thr9Ile	rs1603223688	Benign	Leigh syndrome	Unknown	1	0.00133333
m.12397A>G	MT-ND5	p.Thr21Ala	rs1556424100	Benign	Leigh syndrome	Unknown	7	0.00933333
				Risk-Factor	Autosomal recessive early-onset Parkinson disease 6			0
m.12406G>A	MT-ND5	p.Val24Ile	rs28617389	Benign	Leigh syndrome	Benign	169	0.225333
m.12427T>G	MT-ND5	p.Ser31Ala	Not reported	Not reported	Not reported	Benign	5	0.00666667
m.12454G>A	MT-ND5	p.Val40Ile	rs200656196	Benign	Leigh syndrome	Benign	1	0.00133333
m.12530A>G	MT-ND5	p.Asn65Ser	rs1603223785	Benign	Leigh syndrome	Benign	2	0.00266667
m.12541G>A	MT-ND5	p.Ala69Thr	rs1603223794	Not reported	Not reported	Benign	1	0.00133333
m.12715A>G	MT-ND5	p.Thr127Ala	rs1603223875	Benign	Leigh syndrome	Possibly damaging	8	0.0106667
m.12811T>C	MT-ND5	p.Tyr159His	rs199974018	Pathogenic	Leber optic atrophy	Benign	63	0.084
				Benign	Leigh syndrome			0
				Uncertain-Significance	Not provided			0
m.12842T>C	MT-ND5	p.Ile169Thr	rs1603223927	Uncertain-Significance	Leigh syndrome	Possibly damaging	3	0.004
m.12850A>G	MT-ND5	p.Ile172Val	rs28705385	Benign	Leigh syndrome	Possibly damaging	1	0.00133333
m.12904A>G	MT-ND5	p.Ile190Val	rs386829168	Benign	Leigh syndrome	Benign	10	0.0133333
m.12950A>G	MT-ND5	p.Asn205Ser	rs201361958	Benign	Leigh syndrome	Benign	25	0.0333333
m.12952G>A	MT-ND5	p.Ala206Thr	rs1603223978	Benign	Leigh syndrome	Benign	4	0.00533333
m.13063G>A	MT-ND5	p.Val243Ile	rs1603224017	Pathogenic	Leber optic atrophy	Possibly damaging	1	0.00133333
				Likely-Pathogenic	Leigh syndrome			0
m.13105A>G	MT-ND5	p.Ile257Val	rs2853501	Benign	Leigh syndrome	Benign	2	0.00266667
m.13135G>A	MT-ND5	p.Ala267Thr	rs200044200	Benign	Leigh syndrome	Benign	20	0.0266667
m.13145G>A	MT-ND5	p.Ser270Asn	rs386829175	Benign	Leigh syndrome	Benign	73	0.0973333
m.13153A>G	MT-ND5	p.Ile273Val	rs878957731	Likely-Benign	Leigh syndrome	Benign	2	0.00266667
m.13183A>G	MT-ND5	p.Ile283Val	rs879155747	Benign	Leigh syndrome	Benign	1	0.00133333
m.13651A>G	MT-ND5	p.Thr439Ala	rs1569484594	Benign	Leigh syndrome	Possibly damaging	3	0.004
m.13661A>G	MT-ND5	p.Asn442Ser	rs1603224293	Likely-Benign	Leigh syndrome	Benign	1	0.00133333
m.13681A>G	MT-ND5	p.Thr449Ala	rs386829187	Benign	Leigh syndrome	Benign	2	0.00266667
m.13708G>A	MT-ND5	p.Ala458Thr	rs28359178	Benign	Leigh syndrome	Benign	14	0.0186667
				Conflicting-Interpretations-Of-Pathogenicity	Leber optic atrophy			0
m.13748A>G	MT-ND5	p.Asn471Ser	rs879029751	Benign	Leigh syndrome	Benign	6	0.008
m.13753T>C	MT-ND5	p.Ser473Pro	rs1603224336	Benign	Leigh syndrome	Benign	1	0.00133333
m.13759G>A	MT-ND5	p.Ala475Thr	rs386420024	Benign	Leigh syndrome	Benign	153	0.204
m.13760C>T	MT-ND5	p.Ala475Val	rs1603224340	Uncertain-Significance	Leigh syndrome	Benign	1	0.00133333
m.13879T>C	MT-ND5	p.Ser515Pro	rs879087566	Benign	Leigh syndrome	Benign	4	0.00533333
m.13928G>C	MT-ND5	p.Ser531Thr	rs28359184	Benign	Leigh syndrome	Benign	237	0.316
m.13934C>T	MT-ND5	p.Thr533Met	rs193302971	Benign	Leigh syndrome	Benign	1	0.00133333
m.13966A>G	MT-ND5	p.Thr544Ala	rs41535848	Benign	Leigh syndrome	Benign	1	0.00133333
m.14002A>G	MT-ND5	p.Thr556Ala	rs386829198	Benign	Leigh syndrome	Benign	2	0.00266667
				Likely-Benign	Not provided			0
m.14047A>G	MT-ND5	p.Ile571Val	rs1603224486	Likely-Benign	Leigh syndrome	Benign	5	0.00666667
m.14053A>G	MT-ND5	p.Thr573Ala	rs200134839	Benign	Leigh syndrome	Benign	5	0.00666667
m.14110T>C	MT-ND5	p.Phe592Leu	rs371451099	Benign	Leigh syndrome	Possibly damaging	29	0.0386667
m.14122A>G	MT-ND5	p.Ile596Val	rs1603224535	Benign	Leigh syndrome	Benign	1	0.00133333
m.14128A>G	MT-ND5	p.Thr598Ala	rs386829201	Benign	Leigh syndrome	Benign	1	0.00133333
m.14163C>T	MT-ND6	p.Ala171Thr	rs1603224574	Benign	Leigh syndrome	Benign	8	0.0106667
m.14178T>C	MT-ND6	p.Ile166Val	rs28357671	Benign	Leigh syndrome	Benign	2	0.00266667
m.14180T>C	MT-ND6	p.Tyr165Cys	rs200933339	Benign	Leigh syndrome	Possibly damaging	2	0.00266667
m.14198G>A	MT-ND6	p.Thr159Met	rs1603224596	Benign	Leigh syndrome	Possibly damaging	3	0.004
m.14226G>A	MT-ND6	p.Arg150Cys	rs1603224612	Benign	Leigh syndrome	Benign	4	0.00533333
m.14259G>A	MT-ND6	p.Pro139Ser	rs1603224632	Benign	Leigh syndrome	Benign	1	0.00133333
m.14315C>T	MT-ND6	p.Ser120Asn	rs1603224668	Benign	Leigh syndrome	Benign	7	0.00933333
m.14318T>C	MT-ND6	p.Asn119Ser	rs28357675	Benign	Leigh syndrome	Benign	18	0.024
m.14322A>G	MT-ND6	p.Phe118Leu	Not reported	Not reported	Not reported	Benign	1	0.00133333
m.14325T>C	MT-ND6	p.Asn117Asp	rs397515505	Pathogenic	Leber optic atrophy	Possibly damaging	3	0.004
				Benign	Leigh syndrome			0
m.14384G>A	MT-ND6	p.Ala97Val	rs1556424435	Benign	Leigh syndrome	Benign	5	0.00666667
m.14443C>A	MT-ND6	p.Glu77Asp	Not reported	Not reported	Not reported	Possibly damaging	1	0.00133333
m.14514T>C	MT-ND6	p.Met54Val	rs1603224772	Benign	Leigh syndrome	Benign	1	0.00133333
m.14552A>G	MT-ND6	p.Val41Ala	rs1556424459	Benign	Leigh syndrome	Benign	2	0.00266667
m.14553C>G	MT-ND6	p.Val41Leu	Not reported	Not reported	Not reported	Benign	1	0.00133333
m.14561A>G	MT-ND6	p.Val38Ala	Not reported	Not reported	Not reported	Possibly damaging	1	0.00133333
m.14664C>T	MT-ND6	p.Ala4Thr	rs386829223	Not reported	Not reported	Benign	2	0.00266667
m.14757T>C	MT-CYB	p.Met4Thr	rs1603224859	Benign	Leigh syndrome	Benign	2	0.00266667
m.14766C>T	MT-CYB	p.Thr7Ile	rs193302980	Likely-Pathogenic	Familial cancer of breast	Benign	750	1
				Benign	Leigh syndrome			0
m.14769A>G	MT-CYB	p.Asn8Ser	rs28357679	Benign	Leigh syndrome	Possibly damaging	2	0.00266667
m.14790A>G	MT-CYB	p.Asn15Ser	rs1603224887	Benign	Leigh syndrome	Benign	8	0.0106667
m.14798T>C	MT-CYB	p.Phe18Leu	rs28357681	Benign	Leigh syndrome	Benign	2	0.00266667
m.14832C>T	MT-CYB	p.Ala29Val	rs1603224915	Likely-Benign	Leigh syndrome	Benign	2	0.00266667
m.14841A>G	MT-CYB	p.Asn32Ser	rs1556424497	Likely-Benign	Leigh syndrome	Possibly damaging	7	0.00933333
m.14861G>A	MT-CYB	p.Ala39Thr	rs2853505	Benign	Leigh syndrome	Benign	2	0.00266667
m.14879A>G	MT-CYB	p.Ile45Val	rs1603224945	Not reported	Not reported	Benign	1	0.00133333
m.14883C>T	MT-CYB	p.Thr46Ile	rs1603224950	Benign	Leigh syndrome	Benign	9	0.012
m.14894T>C	MT-CYB	p.Phe50Leu	rs1603224956	Not reported	Not reported	Possibly damaging	1	0.00133333
m.14924T>C	MT-CYB	p.Ser60Pro	rs1603224966	Uncertain-Significance	Leigh syndrome	Benign	2	0.00266667
m.14978A>G	MT-CYB	p.Ile78Val	rs199997767	Benign	Leigh syndrome	Benign	11	0.0146667
m.14979T>C	MT-CYB	p.Ile78Thr	rs200786872	Benign	Leigh syndrome	Possibly damaging	3	0.004
m.15024G>A	MT-CYB	p.Cys93Tyr	rs1603225028	Not reported	Not reported	Possibly damaging	3	0.004
m.15047G>A	MT-CYB	p.Gly101Ser	rs1603225043	Benign	Leigh syndrome	Benign	1	0.00133333
m.15077G>A	MT-CYB	p.Glu111Lys	rs201943501	Benign	Leigh syndrome	Possibly damaging	1	0.00133333
m.15096T>C	MT-CYB	p.Ile117Thr	rs1057516073	Uncertain-Significance	Inborn mitochondrial myopathy	Possibly damaging	1	0.00133333
m.15113A>G	MT-CYB	p.Thr123Ala	rs1603225089	Benign	Leigh syndrome	Possibly damaging	1	0.00133333
m.15236A>G	MT-CYB	p.Ile164Val	rs386829239	Benign	Leigh syndrome	Benign	13	0.0173333
m.15249A>T	MT-CYB	p.Tyr168Phe	Not reported	Not reported	Not reported	Possibly damaging	8	0.0106667
m.15257G>A	MT-CYB	p.Asp171Asn	rs41518645	Benign	Leigh syndrome	Benign	1	0.00133333
				Conflicting-Interpretations-Of-Pathogenicity	Leber optic atrophy			0
m.15297T>C	MT-CYB	p.Ile184Thr	rs1603225206	Not reported	Not reported	Possibly damaging	1	0.00133333
m.15314G>A	MT-CYB	p.Ala190Thr	rs527236176	Likely-Pathogenic	Neoplasm of ovary	Benign	16	0.0213333
				Benign	Leigh syndrome			0
m.15317G>A	MT-CYB	p.Ala191Thr	rs2853507	Benign	Leigh syndrome	Benign	16	0.0213333
m.15323G>A	MT-CYB	p.Ala193Thr	rs527236177	Likely-Pathogenic	Familial cancer of breast	Benign	1	0.00133333
				Benign	Leigh syndrome			0
m.15326A>G	MT-CYB	p.Thr194Ala	rs2853508	Likely-Pathogenic	Familial cancer of breast	Benign	747	0.996
				Benign	Leigh syndrome			0
				Benign	Mitochondrial disease			0
m.15458T>C	MT-CYB	p.Ser238Pro	rs527236185	Likely-Pathogenic	Familial cancer of breast	Benign	4	0.00533333
				Benign	Leigh syndrome			0
m.15465T>C	MT-CYB	p.Met240Thr	rs1603225299	Uncertain-Significance	Leigh syndrome	Possibly damaging	1	0.00133333
m.15479T>C	MT-CYB	p.Phe245Leu	rs202008188	Benign	Leigh syndrome	Benign	1	0.00133333
m.15524A>G	MT-CYB	p.Asn260Asp	rs1603225331	Benign	Leigh syndrome	Possibly damaging	2	0.00266667
m.15596G>A	MT-CYB	p.Val284Ile	rs1603225369	Benign	Leigh syndrome	Benign	1	0.00133333
m.15638A>T	MT-CYB	p.Ile298Phe	Not reported	Not reported	Not reported	Possibly damaging	1	0.00133333
m.15644A>G	MT-CYB	p.Ile300Val	rs1603225400	Benign	Leigh syndrome	Possibly damaging	9	0.012
m.15651C>T	MT-CYB	p.Ala302Val	rs1603225405	Benign	Leigh syndrome	Benign	13	0.0173333
m.15662A>G	MT-CYB	p.Ile306Val	rs3094280	Benign	Leigh syndrome	Benign	2	0.00266667
m.15758A>G	MT-CYB	p.Ile338Val	rs527236193	Likely-Pathogenic	Familial cancer of breast	Benign	1	0.00133333
				Benign	Leigh syndrome			0
m.15773G>A	MT-CYB	p.Val343Met	rs386829261	Benign	Leigh syndrome	Possibly damaging	1	0.00133333
m.15812G>A	MT-CYB	p.Val356Met	rs200336777	Pathogenic	Leber optic atrophy	Benign	1	0.00133333
				Benign	Leigh syndrome			0
m.15828C>T	MT-CYB	p.Thr361Met	rs1603225527	Likely-Benign	Leigh syndrome	Benign	15	0.02
m.15849C>T	MT-CYB	p.Thr368Ile	rs202225494	Benign	Leigh syndrome	Benign	1	0.00133333
m.15851A>G	MT-CYB	p.Ile369Val	rs3094281	Benign	Leigh syndrome	Benign	1	0.00133333
m.15884G>A	MT-CYB	p.Ala380Thr	rs527236195	Likely-Pathogenic	Neoplasm of ovary	Possibly damaging	4	0.00533333
				Benign	Leigh syndrome			0
m.15884G>C	MT-CYB	p.Ala380Pro	rs527236195	Benign	Leigh syndrome	Possibly damaging	6	0.008
				Benign	Not specified			0
m.15885C>T	MT-CYB	p.Ala380Val	rs1603225562	Benign	Leigh syndrome	Possibly damaging	22	0.0293333
HCM, hypertrophic cardiomyopathy; LQTS, long Q-T Syndrome; BrS, Brugada syndrome.
