# Supplementary material for: Complete mitochondrial genomes of patients from Thailand with cardiovascular diseases
Source: PLoS One. 2024 Jul 11;19(7):e0307036. doi: 10.1371/journal.pone.0307036 (PMC11239017; doi:10.1371/journal.pone.0307036)
Supplement: S6 Table — (XLSX) [file pone.0307036.s006.xlsx]

## Sheet: S6 Table
S6 Table. Mutations in mitochondrially encoded tRNA genes of patients diagnosed with HCM, LQTS and BrS in relative to controls.
Disease	SNP	Nature	Gene	Consequence	dbSNP ID	Number of Cases	Number of Controls	P-Value	MitoTip prediction score a	Quartile of MitoTip prediction score b	MitoTip prediction score interpretation c	Pathogenic & polymorphic mutations (mammit-tRNA)	Conservation	Disease-associated report (Mitomap)	Clinical Significance (ClinVar)	Disease (ClinVar)	Patient ID
BrS	m.4313T>C	Homoplasmy	MT-TI	tRNA-Ile Variant	rs1603219398	1	1	0.119	1.6	Q4	Likely Benign	None	0.9	No report	Benign	Juvenile myopathy, encephalopathy, lactic acidosis AND stroke	BrS44
BrS	m.4394C>T	Homoplasmy	MT-TQ	tRNA-Gln Variant	rs1603219441	1	2	0.1731	2	Q4	Likely Benign	None	0.4	No report	Not Reported	Not Reported	BrS36
BrS	m.4454T>C	Homoplasmy	MT-TM	tRNA-Met Variant	rs11510098	1	2	0.1731	1.2	Q4	Likely Benign	Polymorphic mutation	0.3	Possible contributor to mito dysfunction / hypertension	Benign	Juvenile myopathy, encephalopathy, lactic acidosis AND stroke	BrS44
BrS	m.5528T>C	Homoplasmy	MT-TW	tRNA-Trp Variant	rs1556423004	1	0	0.0613	4.2	Q4	Likely Benign	None	0.2	No report	Benign	Juvenile myopathy, encephalopathy, lactic acidosis AND stroke	BrS08
BrS	m.5618T>C	Heteroplasmy	MT-TA	tRNA-Ala Variant	rs1603220060	1	NA	NA	9.2	Q3	Possibly Benign	None	1	No report	Benign	Juvenile myopathy, encephalopathy, lactic acidosis AND stroke	BrS32
BrS	m.5631G>A	Heteroplasmy	MT-TA	tRNA-Ala Variant	rs786200950	1	NA	NA	12	Q3	Possibly Benign	None	0.36	Myopathy	Pathogenic	Inborn mitochondrial myopathy	BrS39
															Pathogenic	Mitochondrial disease
BrS	m.5655T>C	Homoplasmy	MT-TA	tRNA-Ala Variant	rs1556423019	1	3	0.224	8.8	Q3	Possibly Benign	Polymorphic mutation	0.4	DEAF enhancer / Hypertension risk	Benign	Juvenile myopathy, encephalopathy, lactic acidosis AND stroke	BrS36
BrS	m.5673T>C	Homoplasmy	MT-TN	tRNA-Asn Variant	rs386828975	1	1	0.119	3.6	Q4	Likely Benign	None	0.2	No report	Benign	Juvenile myopathy, encephalopathy, lactic acidosis AND stroke	BrS39
BrS	m.5772G>A	Homoplasmy	MT-TC	tRNA-Cys Variant	rs1556423031	1	0	0.0613	11.4	Q3	Possibly Benign	None	0.7273	No report	Benign	Juvenile myopathy, encephalopathy, lactic acidosis AND stroke	BrS08
BrS	m.5773G>A	Homoplasmy	MT-TC	tRNA-Cys Variant	rs9659239	1	22	>0.9999	2.4	Q4	Likely Benign	Polymorphic mutation	0.4545	No report	Benign	Juvenile myopathy, encephalopathy, lactic acidosis AND stroke	BrS38
BrS	m.5814T>C	Homoplasmy	MT-TC	tRNA-Cys Variant	rs200077222	1	1	0.119	11.4	Q3	Possibly Benign	Pathogenic mutation	0.7	Encephalopathy / gout	Benign	Juvenile myopathy, encephalopathy, lactic acidosis AND stroke	BrS46
															Uncertain-Significance	Not provided
BrS	m.5821G>A	Homoplasmy	MT-TC	tRNA-Cys Variant	rs56133209	1	18	>0.9999	7.7	Q4	Likely Benign	Polymorphic mutation	0.3	DEAF helper mut.	Benign	Juvenile myopathy, encephalopathy, lactic acidosis AND stroke	BrS32
BrS	m.8349C>T	Homoplasmy	MT-TK	tRNA-Lys Variant	rs1603221418	1	0	0.0613	3.9	Q4	Likely Benign	None	0.6	No report	Benign	Juvenile myopathy, encephalopathy, lactic acidosis AND stroke	BrS22
BrS	m.10042A>C	Homoplasmy	MT-TG	tRNA-Gly Variant	Not Reported	1	2	0.1731	1.4	Q4	Likely Benign	Polymorphic mutation	0.6	No report	Not Reported	Not Reported	BrS49
BrS	m.10454T>C	Homoplasmy	MT-TR	tRNA-Arg Variant	rs878874133	1	2	0.1731	2.7	Q4	Likely Benign	Polymorphic mutation	0.5	DEAF helper mut.	Benign	Juvenile myopathy, encephalopathy, lactic acidosis AND stroke	BrS26
BrS	m.12172A>G	Homoplasmy	MT-TH	tRNA-His Variant	rs1556424073	1	2	0.1731	3.3	Q4	Likely Benign	Polymorphic mutation	0.5	No report	Benign	Juvenile myopathy, encephalopathy, lactic acidosis AND stroke	BrS13
BrS	m.12236G>A	Homoplasmy	MT-TS2	tRNA-Ser Vatiant	rs28359170	1	13	0.5908	2	Q4	Likely Benign	Polymorphic mutation	0.6	DEAF	Benign	Juvenile myopathy, encephalopathy, lactic acidosis AND stroke	BrS24
															Benign	Not provided
															Uncertain-Significance	Not specified
BrS	m.14687A>G	Homoplasmy	MT-TE	tRNA-Glu Variant	rs200189658	1	11	0.5346	3.2	Q4	Likely Benign	Pathogenic mutation	0.7	Mito myopathy w respiratory failure; intellectual disability	Benign	Juvenile myopathy, encephalopathy, lactic acidosis AND stroke	BrS24
BrS	m.15900T>C	Homoplasmy	MT-TT	tRNA-Thr Variant	rs878927456	1	3	0.224	3.9	Q4	Likely Benign	Polymorphic mutation	0.9	No report	Benign	Juvenile myopathy, encephalopathy, lactic acidosis AND stroke	BrS20
BrS	m.15930G>A	Homoplasmy	MT-TT	tRNA-Thr Variant	rs41441949	2	2	0.0204	2.4	Q4	Likely Benign	Polymorphic mutation	0.3636	No report	Benign	Juvenile myopathy, encephalopathy, lactic acidosis AND stroke	BrS05
BrS	m.15943T>C	Homoplasmy	MT-TT	tRNA-Thr Variant	rs527236200	1	0	0.0613	7.3	Q4	Likely Benign	None	0.9091	No report	Likely-Pathogenic	Neoplasm of ovary	BrS25
															Benign	Juvenile myopathy, encephalopathy, lactic acidosis AND stroke
BrS	m.15978C>T	Homoplasmy	MT-TP	tRNA-Pro Variant	rs201041059	1	2	0.1731	-1.1	Q4	Likely Benign	Polymorphic mutation	0.8182	No report	Benign	Juvenile myopathy, encephalopathy, lactic acidosis AND stroke	BrS17
HCM	m.619T>C	Homoplasmy	MT-TF	tRNA-Phe Variant	rs1603218462	1	1	0.0659	5.6	Q4	Likely Benign	None	0.6	No report	Benign	Juvenile myopathy, encephalopathy, lactic acidosis AND stroke	HCM12
HCM	m.1654T>C	Heteroplasmy	MT-TV	tRNA-Val Variant	rs1603218602	1	NA	NA	3.9	Q4	Likely Benign	None	0.09	No report	Uncertain-Significance	Juvenile myopathy, encephalopathy, lactic acidosis AND stroke	HCM08
HCM	m.4385A>T	Homoplasmy	MT-TQ	tRNA-Gln Variant	rs386828941	1	17	0.4623	1.5	Q4	Likely Benign	None	0.7	No report	Benign	Juvenile myopathy, encephalopathy, lactic acidosis AND stroke	HCM12
HCM	m.4392C>T	Homoplasmy	MT-TQ	tRNA-Gln Variant	Not Reported	1	0	0.0335	5.6	Q4	Likely Benign	Polymorphic mutation	0.8	Poss. hypertension factor	Not Reported	Not Reported	HCM22
HCM	m.4454T>C	Homoplasmy	MT-TM	tRNA-Met Variant	rs11510098	1	2	0.0973	1.2	Q4	Likely Benign	Polymorphic mutation	0.3	Possible contributor to mito dysfunction / hypertension	Benign	Juvenile myopathy, encephalopathy, lactic acidosis AND stroke	HCM02
HCM	m.7581T>C	Homoplasmy	MT-TD	tRNA-Asp Variant	rs201582552	1	1	0.0659	1.5	Q4	Likely Benign	Polymorphic mutation	0.8	No report	Benign	Juvenile myopathy, encephalopathy, lactic acidosis AND stroke	HCM07
HCM	m.10410T>C	Homoplasmy	MT-TR	tRNA-Arg Variant	rs200478835	1	8	0.2653	2.6	Q4	Likely Benign	Polymorphic mutation	0.3	No report	Benign	Juvenile myopathy, encephalopathy, lactic acidosis AND stroke	HCM19
HCM	m.14727T>C	Homoplasmy	MT-TE	tRNA-Glu Variant	rs1603224847	1	22	0.5486	2.4	Q4	Likely Benign	None	0.5	No report	Benign	Juvenile myopathy, encephalopathy, lactic acidosis AND stroke	HCM26
HCM	m.15941T>C	Homoplasmy	MT-TT	tRNA-Thr Variant	rs193303003	1	0	0.0335	2.9	Q4	Likely Benign	None	0.2727	No report	Benign	Juvenile myopathy, encephalopathy, lactic acidosis AND stroke	HCM08
HCM	m.16000G>A	Homoplasmy	MT-TP	tRNA-Pro Variant	rs1556424722	1	0	0.0335	1.4	Q4	Likely Benign	None	0.2727	No report	Not Reported	Not Reported	HCM13
LQTS	m.5821G>A	Homoplasmy	MT-TC	tRNA-Cys Variant	rs56133209	1	18	0.1636	7.7	Q4	Likely Benign	Polymorphic mutation	0.36	DEAF helper mut.	Benign	Juvenile myopathy, encephalopathy, lactic acidosis AND stroke	LQTS03
LQTS	m.14727T>C	Homoplasmy	MT-TE	tRNA-Glu Variant	rs1603224847	2	22	0.0184	2.4	Q4	Likely Benign	None	0.45	No report	Benign	Juvenile myopathy, encephalopathy, lactic acidosis AND stroke	LQTS07
The variants not reported previously in dbSNP are highlighted in boldface.
HCM, hypertrophic cardiomyopathy; LQTS, long Q-T syndrome; BrS, Brugada syndrome.
*Adjusted P-value after applying Bonferroni correction: HCM = 0.05/10 = 0.005, LQTS = 0.05/2 = 0.025, BrS 0.05/22 = 0.0023.
a Mitochondrial tRNA Informatics Predictor (MitoTIP) is available through MITOMAP at www.mitomap.org/MITOMAP/MitoTipScores.
b Quartile of MitoTip prediction scores (range: -5.9 – 21.8): Q4 (< 8.44), Q3 (8.44 – 12.66), Q2 (12.66 – 16.25) and Q1 (>16.25) is available through MITOMAP at www.mitomap.org/MITOMAP/MitoTipScores.
c MitoTip prediction score interpretation based on the quartile of the MitoTip prediction score: likely benign (Q4), possibly benign (Q3), possibly pathogenic (Q2) and likely pathogenic (Q1).
